# Supplementary material for: Unique and Repeated Stwintrons (Spliceosomal Twin Introns) in the Hypoxylaceae
Source: J Fungi (Basel). 2022 Apr 13;8(4):397. doi: 10.3390/jof8040397 (PMC9024468; doi:10.3390/jof8040397)
Supplement: Supplementary file 1 [file jof-08-00397-s001.zip › Supplementary Table S1.xlsx]

## Sheet: CO27-5
Supplementary Table S1. Identifiers, localisation, statistics and other information concerning 117 sister stwintrons (top) and uniquely occurring [D1,2] stwintrons (bottom) in Hypoxylon sp. CO27-5 and in 19 other Hypoxylaceae (2 sheets), including SRA evidence of their existence (in CO27-5) and GenBank Accession Numbers for the RT-PCR sequences experimentally determined (cDNA of mRNA - complete c…
Further including: [D1,2] stwintron occurrence across the genera Hypoxylon (10 species), Annulohypoxylon (2 species), Daldinia (4 species), Entonaema (1 species), Pyrenopolyporus (1 species), Hypomontagnella (1 species), and Jackrogersella (1 species) ; Further including: coding sequence (cds) identifiers, intron positions and length and predicted function of the protein product of the genes carr…
The nucleotide sequences of all the orthologue and additional [D1,2] stwintrons identified in fungi of the Hypoxylaceae family in this work are identified on sheet 2 ("1413 [D1,2] stwintrons") by the DNA Sequence Contig in which they occur and their coordinates in that contig from 5'-GGT to 3'-AG. Abbreviation: splinter, intermediate RNA species of stwintron splicing after the excision of the int…
name	contig(s)	coordinates	scaffold (NCBI)	ΔG optimal secondary structure [kcal/mol]	length (nt)	length internal	length external	phase	[A2,3]	% A/T	SRA splinter	Accession no. splinter	5' exon (last 15 nt)	3' exon (first 15 nt)	SRA (stw)intron	Accession no. cDNA		EC38	E7406B	H.pulicicidum	A.stygium	A.truncatum	CI-4A	Daldinia	Entonaema	P.hunteri	H.submonticulosum	Hypomontagnella	Jackrogersella	H.fragiforme	H.rickii	H.lienhwacheense	H.rubiginosum	Xylaria JS573		ORF coordinates	Intron position	total no. Introns	no. AA coded	annotated function	protein family	paralogue genes
HCOc002A	MDCL01000002	193923-194105	M434scaffold_1	–33.00	173 nt	74 nt	109 nt	zero	NO	63.4 %	none	none	GAATATGGACTCTAT|ggtatgt	tag|ACCACGTTTTCTGGT	none	none		present	absent	absent	no ortholog	no ortholog	absent	absent	absent	absent	no ortholog	no ortholog	absent	no ortholog	absent	absent	no ortholog	absent		193493-196405	two	five	830 AA	SLC26 (solute carrier 26)/SulP family: Sulfate permease	pfam00916	YES
HCOc004A	MDCL01000004	107247-107456	M434scaffold_3	–38.60	210 nt	103 nt	107 nt	one	NO	64.8 %	SRR1801291.20733891	MW530466	ACTGGGGTGACTACA|ggtgagt	tag|TCGAGGTGAAAGTCA	SRR1801291.11210432	MW498245		present	absent	absent	absent	absent	absent	absent	absent	absent	absent	absent	absent	no ortholog	no ortholog	absent	absent	no ortholog		106836-109072	two	five	593 AA	multicopper oxidase: cupredoxin domain of fungal laccase	pfam07732	NO
HCOc017A	MDCL01000017	c363585-363380	M434scaffold_12	–56.80	206 nt	98 nt	109 nt	zero	NO	64.6 %	SRR1801291.2121695	MW530467	GTTTTCTGGATTACG|ggtgagt	cag|AGTTACCCAAGCGAC	SRR1801291.22375250	MW498246		present	absent	absent	absent	absent	absent	absent	absent	absent	absent	absent	absent	absent	absent	absent	absent	absent		c364399-363149	two	two	329 AA	SLC25 (solute carrier 25) family: mitochondrial carrier	pfam00153	YES
HCOc017B	MDCL01000017	c232015-231834	M434scaffold_12	–38.50	182 nt	79 nt	103 nt	one	NO	62.6 %	SRR1801288.12485843	MW530468	AGAGCGGGATTCTCT|ggtaagt	tag|ATGTTGGAGATGAAC	SRR1801292.16284859	MW498247		present	absent	absent	absent	absent	absent	absent	absent	absent	absent	absent	absent	absent	absent	absent	absent	absent		c234057-231358	three	three	797 AA	glycosyl hydrolase family 92: alpha-1,2-mannosidase (extracellular)	pfam07971	YES
HCOc021A	MDCL01000021	c149499-149288	M434scaffold_15	–35.50	212 nt	93 nt	119 nt	zero	YES	68.4 %	[pseudo gene]	[pseudo gene]	TTTCTAAAGATGTTC|ggtacct	tag|GTCCTATATGAAGCT	[pseudo gene]	[pseudo gene]		present (Pseudo)	present (Pseudo)	absent (full-length gene)	no ortholog	no ortholog	no ortholog	no ortholog	no ortholog	no ortholog	no ortholog	absent	no ortholog	no ortholog	no ortholog	no ortholog	absent	no ortholog		c150399-149081	two	two	pseudo gene	short-chain dehydrogenase/reductase (SDR) family (full-length in H. pulicicidum: 327 AA)	pfam00106	YES
HCOc047A	MDCL01000047	c46705-46510	M434scaffold_32	–35.40	196 nt	80 nt	116 nt	two	YES	63.8 %	none	none	GCCCTGGGTTGCAAT|ggtacgt	tag|GTTACAGCAAGTTGT	none	none		present	present	present	no ortholog	no ortholog	no ortholog	no ortholog	no ortholog	no ortholog	no ortholog	no ortholog	no ortholog	no ortholog	no ortholog	no ortholog	no ortholog	no ortholog		c47817-44789	two	four	824 AA	protein of unknown function (Hypoxylon spp.)	NA	NO
HCOc052A	MDCL01000052	c109356-109149	M434scaffold_35	–37.40	208 nt	99 nt	109 nt	one	NO	65.9 %	SRR1801289.21197446	MW530469	CCATCTGGCTACTCG|ggtgagt	tag|ACTATCGCGCGCAGC	SRR1801290.14175945	MW498248		absent	absent	absent	absent	absent	no ortholog	absent	no ortholog	absent	absent	absent	no ortholog	no ortholog	no ortholog	no ortholog	absent	no ortholog		c109809-108784	two	two	250 AA	small conserved protein of unknown function (Hypoxylacae)	NA	YES
HCOc058A	MDCL01000058	125912-126118	M434scaffold_38	–48.20	207 nt	97 nt	110 nt	zero	NO	60.4 %	none	none	CCGTACACGAACAAT|ggtatgt	cag|ATCATTTGGGTCCAG	none	none		present	absent	absent	absent	absent	absent	no ortholog	no ortholog	no ortholog	absent	absent	absent	absent	absent	no ortholog	absent	absent		124970-128429	four	seven	857 AA	small oligopeptide transporter, OPT family (14 TMDs)	pfam03169	YES
HCOc061A	MDCL01000061	1797-2002	M434scaffold_41	–40.50	206 nt	97 nt	109 nt	one	YES	68.9 %	SRR1801291.4286785	MW530470	GCTATTGGTTCGGAT|ggtgagc	cag|GCAGTACTGGTGGGC	SRR1801292.9230140	MW498249		present	absent	absent	no ortholog	no ortholog	no ortholog	no ortholog	no ortholog	no ortholog	absent	absent	no ortholog	no ortholog	no ortholog	no ortholog	absent	no ortholog		1116-2964	three	three	504 AA	fungal tannase and feruloyl esterase family	pfam07519	YES
HCOc066A	MDCL01000066	138207-138413	M434scaffold_45	–55.50	207 nt	98 nt	109 nt	one	NO	66.7 %	SRR1801290.37431788	MW530471	TATGCTCTGGTGTGA|ggtgagt	tag|CCTGCGCCTGTCTAC	SRR1801290.37471453	MW498250		absent	absent	absent	absent	absent	absent	absent	absent	absent	absent	absent	absent	no ortholog	absent	absent	absent	absent		137206-138883	five	five	413 AA	putative integral membrane protein (6 TMDs)	NA	NO
HCOc070A	MDCL01000070	c91040-90837	M434scaffold_49	–51.10	204 nt	95 nt	109 nt	one	NO	64.2 %	SRR1801289.23257521	MW530472	CTTTGTTGCTCTGGG|ggtaagt	cag|CCGGGGTGGCTTTGA	SRR1801290.13842463	MW498251		present	absent	absent	no ortholog	no ortholog	no ortholog	no ortholog	no ortholog	no ortholog	no ortholog	no ortholog	no ortholog	no ortholog	no ortholog	no ortholog	no ortholog	no ortholog		c91704-89709	three	four	534 AA	amino acid permease / GABA permease (12 TMDs)	pfam13520	YES
HCOc076A	MDCL01000076	c99771-99566	M434scaffold_53	–63.50	206 nt	97 nt	109 nt	one	NO	65.0 %	none	MW530473	ACGCTAGTGAAGCCC|ggtgagt	cag|TGCTGCAGAAGGTGG	none	MW498252		present	no ortholog	no ortholog	no ortholog	no ortholog	no ortholog	no ortholog	no ortholog	no ortholog	no ortholog	no ortholog	no ortholog	no ortholog	no ortholog	no ortholog	no ortholog	no ortholog		c99859-99324	one	one	109 AA (102 AA)	putative small protein of unknown function (specific to CO27-5 & EC38)	NA	NO
HCOc102A	MDCL01000102	c11470-11291	M434scaffold_76	–53.40	180 nt	96 nt	84 nt	one	NO	62.8 %	SRR1801288.25193943	MW530474	CATTTAATAGTCAGT|ggtgagt	cag|TTCAAGAAGCTACAA	SRR1801290.32035140	MW498253		present	absent	absent	no ortholog	no ortholog	absent	absent	absent	no ortholog	no ortholog	no ortholog	absent	no ortholog	absent	absent	no ortholog	no ortholog		c11621-10773	one	one	222 AA	small protein of unknown function with putative BTB dimerisation domain	(pfam00651)	NO
HCOc164A	MDCL01000164	13389-13601	M434scaffold_125	–37.60	213 nt	103 nt	110 nt	one	YES	63.4 %	none	MW530475	TAAGGCAACTACAAC|ggtatgt	tag|GAAAGGGAGCGATGT	none	MW490717		present	absent	absent (pseudo gene)	no ortholog	no ortholog	no ortholog	absent (2 species)	absent	no ortholog	no ortholog	no ortholog	no ortholog	no ortholog	absent	no ortholog	absent	absent		12728-15398	two	six	676 AA	protein with SIR2-like domain: may catalyze NAD+-dependent protein/histone deacetylation	pfam13289	NO
HCOc178A	MDCL01000178	c72730-72527	M434scaffold_138	–45.90	204 nt	97 nt	107 nt	zero	YES	63.7 %	none	MW530476	CCTAGACCACCCTTC|ggtgagt	cag|GATATCAGCGAGCAT	none	MW498254		present	absent	absent	no ortholog	no ortholog	no ortholog	no ortholog	no ortholog	no ortholog	no ortholog	no ortholog	no ortholog	no ortholog	no ortholog	no ortholog	no ortholog	no ortholog		c73111-72170	one	one	245 AA	putative small protein of unknown function (Hypoxylon spp.)	NA	YES
HCOc236A	MDCL01000236	39055-39261	M434scaffold_190	–43.10	207 nt	98 nt	109 nt	two	NO	63.8 %	SRR1801292.18521918	MW530478	CGCGCTTAGCATCTT|ggtgagt	cag|ATATATATGGCAAAC	SRR1801292.6751078	MW498256		present	absent	absent	absent	absent	absent	no ortholog	no ortholog	no ortholog	absent	absent	absent	no ortholog	no ortholog	no ortholog	absent	absent		38494-39832	two	two	354 AA	putative integral membrane protein (6 TMDs)	NA	NO
HCOc224-179	MDCL01000224 +	95559-95615 (end)	M434scaffold_178 (?)	–63.00	220 nt	111 nt	109 nt	one	NO	61.4 %	none	MW530477	ACGGACAGCGCCTCT|ggtgagt	NA	SRR1801288.13542280	MW498255		present [1 contig]	absent	absent	absent	absent	absent	absent	absent	absent	absent	absent	absent	absent	absent	absent	absent	no ortholog		95243-95615 (end)	one	one	371 AA	conserved protein of unknown function with putative DUF 636 domain	NA	NO
	MDCL01000179	(end) c119912-119746	M434scaffold_139 (?)		[split]	[split]	[contig 179]			61.4%	none	MW530477	NA	cag|TCTGTCCAACATGCG	NA																					(end) c119912-118946				full gDNA sequence duf636 gene: GenBank MW477887
HCOc252A	MDCL01000252	c53201-53019	M434scaffold_204	–34.50	183 nt	74 nt	109 nt	two	YES	64.5 %	SRR1801289.6015666	MW530479	AGGGTTGGCGTCCCA|ggtacgt	tag|GATGGAGGGATGCAA	SRR1801289.12843844	MW498257		present	absent	absent	absent	absent	absent	absent	absent	absent	absent	absent	absent	no ortholog	absent	absent	absent	absent		c53789-52154	three	five	389 AA	conserved integral membrane protein (7 TMDs)	NA	NO
HCOc271A	MDCL01000271	c16226-16022	M434scaffold_219	–51.80	205 nt	95 nt	110 nt	zero	NO	61.5 %	SRR1801292.12192180	MW530480	ATTGGATACGTAATT|ggtgagt	tag|TTATATGCCGCATTG	none	MW498258		present	absent	absent	absent	absent	absent	absent	absent	absent	absent	absent	absent	no ortholog	absent	absent	no ortholog	no ortholog		c17389-14762	three	three	770 AA	small oligopeptide transporter, OPT family (14 TMDs)	pfam03169	NO
HCOc332A	MDCL01000332	10342-10530	M434scaffold_271	–54.50	189 nt	80 nt	109 nt	two	NO	62.4 %	none	MW530481	GGTGGATGCTACAGT|ggtatgt	cag|AATCGAACTGAGAAT	SRR1801290.34424883	MW498259		present	absent	absent	absent	absent	no ortholog	no ortholog	no ortholog	no ortholog	absent	absent	absent	absent	absent	absent	absent	absent		9572-10774	one	one	337 AA	protein with ring finger domain (without TMDs)	pfam13639	NO
HCOc378A	MDCL01000378	20121-20325	M434scaffold_314	–50.40	205 nt	97 nt	108 nt	one	NO	65.4 %	SRR1801290.17230849	MW530482	GAAAGGGGTCATATT|ggtgagt	cag|TCTTTACCGAACTGA	SRR1801291.19586197	MW498260		present	absent	absent	absent	absent	absent	absent	absent	absent	absent	absent	absent	absent	absent	absent	absent	no ortholog		19937-22381	two	six	582 AA	nucleobase permease: AzgA family (9-11 TMDs)	pfam00860	YES
HCOc406A	MDCL01000406	8183-8372	M434scaffold_340	–43.30	190 nt	77 nt	113 nt	zero	NO	60.5 %	none	MW530483	TGGCGCAAGACTGTT|ggtgagt	tag|TTACATGCCATCGAC	SRR1801290.20289803	MW498261		present	absent	absent	absent	absent	absent	absent	absent	absent	absent	absent	absent	absent	absent	absent	absent	absent		6259-8747	five	five	674 AA	FAD/FMN-containing dehydrogenase: GlcD superfamily	(pfam01565)	YES
HCOc522A	MDCL01000522	1172-1377	M434scaffold_448	–43.30	206 nt	96 nt	110 nt	two	NO	63.1 %	SRR1801290.4285031	MW530484	CGACGCCCCCGACAT|ggtatgt	tag|AAAAGGTGGCATGAC	SRR1801290.5235695	MW498262		present	absent	absent	no ortholog	no ortholog	absent	absent	absent	absent	absent	absent	absent	absent	absent	absent	absent	absent		834-2411	one	four	349 AA	conserved protein of unknown function with DUF 1996 domain (paralog)	pfam09362	YES
name	contig(s)	coordinates	scaffold (NCBI)	ΔG optimal secondary structure [kcal/mol]	length (nt)	length internal	length external	phase	[A2,3]	% A/T	SRA splinter	Accession no. splinter	5' exon (last 15 nt)	3' exon (first 15 nt)	SRA (stw)intron	Accession no. cDNA		EC38	E7406B	H.pulicicidum	A.stygium	A.truncatum	CI-4A	Daldinia	Entonaema	P.hunteri	H.submonticulosum	Hypomontagnella	Jackrogersella	H.fragiforme	H.rickii	H.lienhwacheense	H.rubiginosum	Xylaria JS573		ORF coordinates	Intron position	total no. Introns	no. AA coded	annotated function	protein family	paralogue genes
											sheared sister stwintrons
HCOc002B	MDCL01000002	c234744-234543	M434scaffold_1	–34.90	202 nt	96 nt	106 nt	one	NO	63.9 %	none	none	AGTGGCAGATTAATC|ggtacgt	cag|CTTCTCCTGGAAGTA	none	none		present	present	present	absent	absent	absent	absent	absent	absent	absent	absent	absent	absent	absent	absent	absent	no ortholog		c235359-233604	three	six	402 AA	putative integral membrane protein (7 TMDs): possible G-protein coupled receptor	NA	YES
HCOc004B	MDCL01000004	c87845-87648	M434scaffold_3	–40.80	198 nt	91 nt	107 nt	zero	NO	62.6 %	SRR1801290.24300319	MW530497	TTTGAGATGCCGATT|ggtatgt	cag|CTTCTAGGGAAAGTG	SRR1801290.21704273	MW530485		present	present	present	absent	absent	absent	absent	absent	absent	absent	absent	absent	absent	absent	absent	absent	absent		c88232-87101	one	two	260 AA	short-chain dehydrogenase/reductase (SDR) family	pfam00106	YES
HCOc016A	MDCL01000016	209802-210021	M434scaffold_11	–35.70	220 nt	97 nt	123 nt	one	NO	60.9 %	SRR1801290.29446883	MW530498	TCGGAAGCTTAATAT|ggtaagt	cag|ATCGATACACTGGCG	SRR1801289.8999196	MW530486		present	present	absent (pseudo gene)	absent	no ortholog	absent	no ortholog	no ortholog	no ortholog	absent	absent	absent	no ortholog	no ortholog	absent	absent	no ortholog		208670-210578	two	two	543 AA	multidrug resistance transporter (MDR) family (polyamine transporter): Major Facilitator Superfamily (12 TMDs)	pfam07690	YES
HCOc016B	MDCL01000016	410730-410955	M434scaffold_11	–41.80	226 nt	77 nt	149 nt	one	NO	57.5 %	none	MW530499	AGAGTATATCCGTGA|ggtgcgt	tag|ATAATTGTACAGTCG	SRR1801288.16094911	MW530487		present	present	present	present	present	present	present	present	present	present	present	present	present	present	present	present	no ortholog		409752-412584	two	three	825 AA	Pectate lyase superfamily protein: related to glycosyl hydrolase family 28 (polygalacturonase)	pfam12708	YES
HCOc020A	MDCL01000020	114609-114806	M434scaffold_14	–37.60	198 nt	92 nt	106 nt	two	YES	67.2 %	none	MW530500	TCCTGCAAGTCATCC|ggtgcgt	cag|GGTGAAGATTCCACA	none	MW530488		present	present	present	present	present	absent	absent	absent	absent	absent	absent	absent	absent	absent	absent	no ortholog	absent		113541-115207	six	seven	345 AA	conserved protein of unknown function with DUF 1996 domain (paralog)	pfam09362	YES
HCOc024B	MDCL01000024	55031-55190	M434scaffold_17	–36.90	160 nt	82 nt	78 nt	one	NO	59.4 %	SRR1801290.1050258	MW530501	ATCTCTTTTCAGCTC|ggtatgt	cag|AAATCTTCAAATGGG	SRR1801288.16094911	MW530489		present	present	present	present	present	present	present	present	present	no ortholog	absent	present	present	present	present	absent	absent		53716-55983	one	two	682 AA	ABC1 kinase-like protein: atypical protein kinase involved in ubiquinone biosynthesis (mitochondrial)	pfam03109	NO
HCOc046A	MDCL01000046	c9907-9742 [5' UTR]	M434scaffold_32	–37.70	166 nt	93 nt	73 nt	one	NO	59.6 %	none	MW530502	GGAGTGACCGATTGT|ggtatgt	cag|ACGACAACGTACTAA	SRR1801290.34838474	MW530490		present	no ortholog	no ortholog	no ortholog	absent (pseudogene)	no ortholog	no ortholog	no ortholog	no ortholog	no ortholog	absent	no ortholog	no ortholog	no ortholog	no ortholog	absent	no ortholog		c9712-9179 [stwintron in 5'-UTR: 29 nt upstream of ATG]	one	one	177 AA	small family M35 Zn2+-metallopeptidase: aspzincin motif without predicted signal for secretion	pfam14521	NO
HCOc091A	MDCL01000091	c47589-47390 [stwintron 2 in gene]	M434scaffold_66	–42.20	200 nt	104 nt	96 nt	two	NO	62.5 %	none	MW530504	ATGGATTCAGTCATC|ggtaagt	tag|AATATTCGACGCCAG	SRR1801289.2166688	MW530491		present	present	present	no ortholog	no ortholog	present	present	present	present	present	present	present	present	present	present	present	no ortholog		c50273-46944	nine (stwintron 2)	ten	769 AA	protein kinase superfamily: protein tyrosine kinase catalytic domain	pfam00069	YES
no-223 no sister stwintron	MDCL01000091	c48223-48018 [stwintron 1 in gene]	M434scaffold_66	–42.80	206 nt	103 nt	103 nt	two	NO	58.3 %	not a sister stwintron [no SRAs in CO27-5]	MW530503	CCACTTTGCAGTTAG|ggtgcgt [no sister stwintron]	tag|AGGCCCGTATGGTCC [no sister stwintron]	not a sister stwintron [no SRAs in CO27-5]	MW530491		present	present	present	no ortholog	no ortholog	absent	absent	absent	absent	absent	absent	absent	absent	absent	absent	absent	no ortholog		c50273-46944	seven (stwintron 1)	ten	769 AA	as HCOc091A [stwintron 1 = not a sister stwintron]	as HCOc091A	as HCOc091A
HCOc091B	MDCL01000091	c184546-184366	M434scaffold_66	–44.20	181 nt	89 nt	92 nt	one	NO	61.9 %	none	none	GCTGGGCGAACACTT|ggtacgt	tag|ATGATTCGCTTGAAT	SRR1801287.21989565	none		present	no ortholog	no ortholog	present	present	no ortholog	no ortholog	no ortholog	no ortholog	no ortholog	no ortholog	no ortholog	no ortholog	no ortholog	no ortholog	no ortholog	no ortholog		c186093-184277	seven	seven	397 AA	putative integral membrane protein (7 TMDs): possible G-protein coupled receptor	NA	YES
HCOc159A	MDCL01000159	90870-91070	M434scaffold_122	–38.40	201 nt	93 nt	108 nt	two	YES	60.7 %	SRR1801290.6160209	MW530506	TCTGGTTTATGACTT|ggtacgt	aag|GGTTAACCCGGACGG	SRR1801292.16936441	MW530493		present	present	present	absent	absent	absent	absent	absent	absent	absent	absent	absent	absent	absent	absent	absent	absent		88975-91789	four	five	735 AA	binuclear zinc cluster DNA-binding transcription factor	pfam00172 pfam04082	nd
HCOc263A	MDCL01000263	c66579-66357	M434scaffold_212	–40.30	223 nt	74 nt	149 nt	two	NO	54.7 %	none	MW530507	TCCTGCCACCCACCC|ggtacgt	cag|CGTCCCAGTCCCTCA	SRR1801291.3169638	MW530494		present	present	present	present	present	absent	absent	absent	absent	absent	absent	no ortholog	absent	absent	absent	absent	absent		c67431-65907	four	six	339 AA	conserved protein of unknown function with DUF 1996 domain (paralog)	pfam09362	YES
HCOc304A	MDCL01000304	32821-33016	M434scaffold_245	–39.20	196 nt	67 nt	129 nt	two	NO	56.6 %	none	MW530508	AACCTTTGGCCAATC|ggtacgt	tag|TTTTACTCTGCCAAT	SRR1801289.7811398	MW530495		present	no ortholog	no ortholog	no ortholog	no ortholog	no ortholog	no ortholog	no ortholog	no ortholog	no ortholog	no ortholog	no ortholog	no ortholog	no ortholog	no ortholog	no ortholog	no ortholog		31942-33285	two	three	338 AA	putative protein of unknown function (specific to CO27-5 & EC38)	NA	NO
name	contig(s)	coordinates	scaffold (NCBI)	ΔG optimal secondary structure [kcal/mol]	length (nt)	length internal	length external	phase	[A2,3]	% A/T	SRA splinter	Accession no. splinter	5' exon (last 15 nt)	3' exon (first 15 nt)	SRA (stw)intron	Accession no. cDNA		EC38	E7406B	H.pulicicidum	A.stygium	A.truncatum	CI-4A	Daldinia	Entonaema	P.hunteri	H.submonticulosum	Hypomontagnella	Jackrogersella	H.fragiforme	H.rickii	H.lienhwacheense	H.rubiginosum	Xylaria JS573		ORF coordinates	Intron position	total no. Introns	no. AA coded	annotated function	protein family	paralogue genes
											half sister stwintron
HCOc103A	MDCL01000103	c85570-85300	M434scaffold_77	–45.70	271 nt	153 nt	118 nt	zero	NO	70.1 %	SRR1801290.22050890	MW530505	TGTGAGGAGATGCTT|ggtatgt	cag|ACAGACCAGAGCGGG	SRR1801288.20090190	MW530492		present	absent	no ortholog	no ortholog	no ortholog	no ortholog	no ortholog	no ortholog	no ortholog	no ortholog	no ortholog	no ortholog	no ortholog	no ortholog	no ortholog	no ortholog	no ortholog		c87187-84452	seven	eight	686 AA	binuclear zinc cluster DNA-binding transcription factor	pfam00172 pfam04082	nd
name	contig(s)	coordinates	scaffold (NCBI)	ΔG optimal secondary structure [kcal/mol]	length (nt)	length internal	length external	phase	[A2,3]	% A/T	SRA splinter	Accession no. splinter	5' exon (last 15 nt)	3' exon (first 15 nt)	SRA (stw)intron	Accession no. cDNA	CO27-5	EC38	E7406B	H.pulicicidum	A.stygium	A.truncatum	CI-4A	Daldinia	Entonaema	P.hunteri	H.submonticulosum	Hypomontagnella	Jackrogersella	H.fragiforme	H.rickii	H.lienhwacheense	H.rubiginosum	Xylaria JS573		ORF coordinates	Intron position	total no. Introns	no. AA coded	annotated function	protein family	paralogue genes
2 unique EC38 stwintrons											unique EC38 sister stwintrons
HECc114A	MDCK01000114	c60625-60422	[K449scaffold_10]	–56.10	204 nt	95 nt	109 nt	one	NO	65.2 %	[EC38-SRA] SRR1798128.18158074		ATCGTACTGGAGCTT|ggtgagt	cag|ATCAGACGGTAAGAT	[EC38-SRA] SRR1798128.5894848		[CO27-5] absent	present	absent	absent	absent	absent	absent	absent	absent	absent	absent	absent	absent	absent	absent	absent	absent	absent		c61112-59118	one	two	578 AA	FAD-dependent phenol 2-monooxygenase: (PHOX) family, including a C-terminal TRX-fold domain	pfam01494	nd
HECc217A	MDCK01000217	52334-52539	[K449scaffold_24]	–58.70	206 nt	97 nt	109 nt	two	NO	62.6 %	none		TGCGCCGGATGGATA|ggtgagt	cag|TGAAAAACGAGTGAT	[EC38-SRA] SRR1798129.15504867		[CO27-5] absent	present	absent	absent	absent	absent	absent	absent	absent	absent	absent	absent	absent	no ortholog	no ortholog	absent	absent	no ortholog		51994-54446	two	six	593 AA	multicopper oxidase: cupredoxin domain of fungal laccase	pfam07732	NO
name	contig(s)	coordinates	scaffold (NCBI)	ΔG optimal secondary structure [kcal/mol]	length (nt)	length internal	length external	phase	[A2,3]	% A/T	SRA splinter	Accession no. splinter	5' exon (last 15 nt)	3' exon (first 15 nt)	SRA (stw)intron	Accession no. cDNA		EC38	E7406B	H.pulicicidum	A.stygium	A.truncatum	CI-4A	Daldinia	Entonaema	P.hunteri	H.submonticulosum	Hypomontagnella	Jackrogersella	H.fragiforme	H.rickii	H.lienhwacheense	H.rubiginosum	Xylaria JS573		ORF coordinates	Intron position	total no. Introns	no. AA coded	annotated function	protein family	paralogue genes
no-7	MDCL01000012	18766-18976	M434scaffold_7	–36.60	211 nt	108 nt	103 nt	two	YES	52.1 %	SRR1801287.6028393	none	TGCGGGATGTATTCA|ggttcgt	cag|GAATCTGACTCCATT	SRR1801288.27599403	none		present	no ortholog	no ortholog	no ortholog	no ortholog	present	no ortholog	no ortholog	no ortholog	no ortholog	no ortholog	no ortholog	no ortholog	no ortholog	no ortholog	no ortholog	no ortholog		18323-19265	one	one	243 AA	short-chain dehydrogenase/reductase (SDR) family	pfam00106	YES [no-61; no-301]
no-8	MDCL01000013	126913-127101	M434scaffold_8	–29.60	189 nt	87 nt	102 nt	zero	NO	61.9 %	SRR1801287.19967283	OL624519	ACACCTTCTACCTTT|ggtgagt	tag|CTGGATATGATACCA	SRR1801292.13399791	OL624520		present	present	present	present	present	present	present	present	present	present	present	present	present	present	present	present	absent		126086-128837	three	seven	725 AA	Acyl-CoA dehydrogenase family member 10	NA	ND
no-14	MDCL01000016	187560-187731	M434scaffold_11	–45.10	172 nt	57 nt	115 nt	one	YES	56.4 %	SRR1801288.22813150	none	TTTTACCTCTATACC|ggtatgt	cag|GTTTGATCTCGAACG	SRR1801290.33382462	none		present	present	present	present	present	present	present	present	present	present	present	present	present	present	present	present	absent		186130-188147	two	two	570 AA	ferric reductase family protein	pfam08030 pfam01794	ND
no-17	MDCL01000016	410730-410955	M434scaffold_11	–41.80	226 nt	77 nt	149 nt	one	NO	57.5 %	SRR1801292.7338264	none	AGAGTATATCCGTGA|ggtgcgt	tag|ATAATTGTACAGTCG	SRR1801289.5363313	none		present	present	present	present	present	present	present	present	present	present	present	present	present	present	present	present	absent		409752-412584	two	three	825 AA	Pectate lyase superfamily protein: related to glycosyl hydrolase family 28 (polygalacturonase)	pfam12708	YES
no-19	MDCL01000019	37131-37311	M434scaffold_13	–39.30	181 nt	85 nt	96 nt	one	NO	57.5 %	SRR1801290.6271491	none	TCGCGATTATTTCTT|ggtgagt	aag|ATGCATATGAAGCTT	SRR1801291.5182062	none		present	present	present	present	present	present	present	present	present	present	present	present	present	present	present	present	absent		36366-38519	two	four	603 AA	putative udp-glucoronosyl and udp-glucosyl transferase family protein	NA	NO
no-22	MDCL01000021	42169-42370	M434scaffold_15	–26.40	202 nt	90 nt	112 nt	two	NO	61.4 %	SRR1801288.7043868	none	GTTGCTATCAATATA|ggtacgt	aag|TGGCGTATTCGTATT	SRR1801288.15259430	none		present	present	present	present	no ortholog	no ortholog	no ortholog	no ortholog	no ortholog	no ortholog	no ortholog	no ortholog	no ortholog	no ortholog	no ortholog	no ortholog	no ortholog		40952-43532	one	one	792 AA	Heterokaryon incompatibility protein (HET)	pfam06985	NO
no-29	MDCL01000033	77145-77328	M434scaffold_23	–35.30	184 nt	68 nt	116 nt	one	NO	58.2 %	SRR1801288.2086630	none	TAATATGCATCATAT|ggttagt	cag|ATTTCCTTCAGTATA	SRR1801289.27904265	none		present	present	present	present	present	present	absent	absent	present	present	present	present	no ortholog	present	present	present	absent		76883-78653	one	one	528 AA	multidrug resistance transporter (MDR) family (polyamine transporter): Major Facilitator Superfamily (12 TMDs)	pfam07690	YES
no-33	MDCL01000051	30386-30569	M434scaffold_34	–37.90	184 nt	87 nt	97 nt	one	NO	56.5 %	SRR1801289.7918423	none	TCCCTCAGGTAATTA|ggtatgt	tag|CGACCTCTTATGCCG	SRR1801289.7918423	none		present	present	present	present	present	absent	present	present	absent	absent	present	present	present	present	present	present	absent		29133-31395	three	four	612 AA	Peptidase domain in the S53 family; Members of the peptidases S53 (sedolisin) family include endopeptidases and exopeptidases sedolisin	pfam09286	YES
no-37	MDCL01000055	130435-130648	M434scaffold_37	–30.70	214 nt	94 nt	120 nt	one	NO	62.1 %	none	OM719014	TTGCTCTGTCTCTCT|ggtatgt	tag|ACATGCTATCCATCG	SRR1801292.4160343	OM719012		present	present	present	present	present	present	present	present	present	present	present	present	present	present	present	present	absent		129743-131987	two	three	622 AA	Fungal peptide transporter or permease PTR2 is a member of the proton-coupled oligopeptide transporter (POT) family	pfam00854	YES
no-44	MDCL01000066	224549-224763	M434scaffold_45	–32.00	215 nt	93 nt	122 nt	two	NO	60.9 %	SRR1801289.22345594	none	TTTAATAGCTATGGA|ggtacgt	cag|TTTCCCTAAAATCCC	SRR1801288.14005897	none		present	present	present	present	present	present	present	present	present	present	present	present	present	present	present	present	present		223941-226625	one	three	778 AA	putative ring finger protein	NA	ND
no-48	MDCL01000073	107176-107378	M434scaffold_50	–31.60	203 nt	99 nt	104 nt	two	NO	63.1 %	SRR1801288.16611005	none	TGCCGAGTCGCAACC|ggtgagt	cag|ATTCTACGTCAACAG	SRR1801292.18684901	none		present	present	present	present	present	present	present	present	no ortholog	present	present	present	present	present	absent	present	absent		106554-109849	four	thirteen	570 AA	Glutamine amidotransferase domain	pfam13522	YES
no-49	MDCL01000074	169304-169490	M434scaffold_51	–40.30	187 nt	91 nt	96 nt	one	NO	59.4 %	none	NO	TTTATCACCCTGGAG|ggtacgt	tag|CCCTCTCTGCCTACA	SRR1801291.20845154	YES		present	present	present	present	present	absent	present	present	present	present	present	absent	present	present	present	present	absent		168951-170003	two	three	228 AA	Glycosyl hydrolase family 61	pfam03443	YES
no-50	MDCL01000076	220555-220714	M434scaffold_53	–32.00	160 nt	61 nt	99 nt	one	NO	64.4 %	none	OL624529	CGATTGGATCTGTGT|ggtatgt	tag|ATGATCTCGCGATGC	SRR1801291.3377740	OM719013		present	present	present	present	present	present	present	present	present	absent	absent	present	present	present	absent	present	absent		220134-222042	one	one	582 AA	CorA-like Mg2+ transporter protein	pfam01544	YES
no-53	MDCL01000086	52392-52506	M434scaffold_61	–15.70	115 nt	64 nt	51 nt	one	NO	59.1 %	none	none	ATCACCTTGAGACAT|ggtacgt	cag|ATTCGCACGTCGTAG	SRR1801292.4559839	none		present	present	present	present	present	present	present	present	present	present	present	present	present	present	present	absent	absent		51844-52715	two	two	220 AA	protein of unknown function (Hypoxylon spp.)	NA	YES
no-54	MDCL01000090	80828-80962	M434scaffold_65	–19.10	135 nt	76 nt	59 nt	two	NO	57.8 %	SRR1801290.11351579	none	TCTCGCGGCTCCATT|ggtatgt	cag|CTCGATGAAATGCAC	SRR1801292.19497221	none		present	present	present	present	present	present	present	present	present	present	present	present	present	present	present	absent	absent		80625-81913	two	five	293 AA	Family of unknown function (DUF572)	pfam04502	NO
no-61	MDCL01000102	56419-56532	M434scaffold_76	–23.30	114 nt	60 nt	54 nt	two	YES	62.3 %	none	none	AGCTGGAAAACTAGA|ggttagt	tag|GGAACAACCACAAGT	SRR1801290.25271550	OL672707		present	present	present	present	present	present	present	present	present	present	present	present	no ortholog	no ortholog	present	present	present		55970-56836	one	one	250 AA	short-chain dehydrogenase/reductase (SDR) family	pfam00106	YES [no-7; no-301]
no-69	MDCL01000107	118687-118854	M434scaffold_81	–18.90	168 nt	53 nt	115 nt	one	NO	64.9 %	none	OL624521	CATCATCAGGATATA|ggtacgt	cag|TGTTCGGGAAGGGCA	SRR1801288.12211509	OL624522		present	present	present	present	present	present	present	present	present	absent	absent	present	present	present	present	absent	absent		116721-119351	three	five	672 AA	Poly(ADP-ribose) polymerase catalytic domain; WGR domain	pfam00644 pfam05406	YES
no-71	MDCL01000112	60145-60315	M434scaffold_85	–33.30	171 nt	102 nt	69 nt	zero	NO	56.7 %	SRR1801292.18862403	OL624530	CGTCTCGACCCTTGT|ggtatgt	tag|ACTTGCTTCAAGCAA	SRR1801290.21546035	none		present	present	present	no ortholog	no ortholog	no ortholog	no ortholog	present	no ortholog	no ortholog	present	no ortholog	no ortholog	no ortholog	no ortholog	present	no ortholog		59107-62159	two	five	872 AA	putative multipass membrane protein (8 TMDs)	NA	YES [no-303]
no-74	MDCL01000120	73430-73606	M434scaffold_89	–29.60	177 nt	80 nt	97 nt	two	YES	63.3 %	SRR1801290.220455	none	GACATTTTTGCCCTT|ggtgagt	cag|GATGGATTTATTAAC	SRR1801292.4121746	none		present	present	present	present	present	present	present	present	present	present	present	present	present	present	present	present	absent		71877-73760	three	three	530 AA	MFS transporter, sugar porter (SP) family	pfam00083	ND
no-77	MDCL01000129	80373-80547	M434scaffold_96	–27.80	175 nt	73 nt	102 nt	one	YES	61.7 %	[EC38-SRA] SRR1798129.6322358	OM541590	CTATCCCAGCAATGT|ggtaagc	tag|GGTCGGCTGTTTTGG	SRR1801290.16531791	OM837809		present	no ortholog	no ortholog	no ortholog	present	no ortholog	no ortholog	no ortholog	no ortholog	no ortholog	no ortholog	no ortholog	no ortholog	no ortholog	no ortholog	no ortholog	no ortholog		80210-82319	one	two	620 AA	related to Glucose-methanol-choline (GMC) oxidoreductase, FAD-dependent	pfam05199	YES
no-82	MDCL01000132	19723-19904	M434scaffold_99	–38.90	182 nt	73 nt	109 nt	one	NO	56.0 %	none	OM541591	TGATCGGATGTTGGT|ggtatgt	cag|ATCGGAAAGACGAGT	SRR1801292.13699220	OM719015		present	present	present	present	present	present	present	present	present	absent	absent	present	present	present	present	absent	absent		19009-20836	three	three	499 AA	multidrug resistance transporter (MDR) family (polyamine transporter): Major Facilitator Superfamily (12 TMDs)	pfam07690	YES
no-90	MDCL01000159	90870-91070	M434scaffold_122	–38.40	201 nt	93 nt	108 nt	two	YES	60.7 %	SRR1801290.6160209	OL624524	TCTGGTTTATGACTT|ggtacgt	aag|GGTTAACCCGGACGG	SRR1801289.18485439	OL624523		present	present	present	absent	absent	absent	absent	absent	absent	absent	absent	absent	absent	absent	absent	absent	absent		88975-91789	four	five	718 AA	binuclear zinc cluster DNA-binding transcription factor	pfam04082 pfam00172	YES
no-91	MDCL01000160	129027-129181	M434scaffold_123	–25.80	155 nt	65 nt	90 nt	one	NO	63.9 %	SRR1801292.19289584	none	TCACCTGCTATTACT|ggtaagc	cag|ATCAGAGCTCGTCCG	SRR1801292.13838040	none		present	absent	absent	present	present	no ortholog	present	present	present	present	present	present	no ortholog	present	no ortholog	present	absent		128345-130188	two	two	544 AA	RNI-like protein; antagonist of mitotic exit network protein 1-like subfamily	NA	NO
name	contig(s)	coordinates	scaffold (NCBI)	ΔG optimal secondary structure [kcal/mol]	length (nt)	length internal	length external	phase	[A2,3]	% A/T	SRA splinter	Accession no. splinter	5' exon (last 15 nt)	3' exon (first 15 nt)	SRA (stw)intron	Accession no. cDNA		EC38	E7406B	H.pulicicidum	A.stygium	A.truncatum	CI-4A	Daldinia	Entonaema	P.hunteri	H.submonticulosum	Hypomontagnella	Jackrogersella	H.fragiforme	H.rickii	H.lienhwacheense	H.rubiginosum	Xylaria JS573		ORF coordinates	Intron position	total no. Introns	no. AA coded	annotated function	protein family	paralogue genes
no 100	MDCL01000185	8820-9023	M434scaffold_144	–41.20	204 nt	101 nt	103 nt	one	NO	58.3 %	SRR1801290.18355349	OL672706	CTCTGACATTACCTT|ggtatg	cag|ATTACTTGAATTTGG	SRR1801290.8059630	OM837810		present	present	present	present	present	present	present	present	present	present	present	present	present	present	present	present	absent		6984-9495	four	five	685 AA	binuclear zinc cluster DNA-binding transcription factor	pfam00172	ND
no 112	MDCL01000224	76243-76425	M434scaffold_178	–38.10	183 nt	88 nt	95 nt	one	NO	59.6 %	SRR1801292.17062058	none	CACCCCGCGCATTAC|ggtatgt	tag|ACCATCAGGTACTTA	SRR1801292.18401947	none		present	present	present	present	present	present	absent	absent	present	present	present	present	present	present	present	present	absent		75999-77186	one	one	334 AA	conserved protein of unknown function (Xylariales)	NA	ND
no 115	MDCL01000234	48621-48760	M434scaffold_188	–19.20	140 nt	64 nt	76 nt	two	NO	55.7 %	none	OM837820	GTGCGTGATTGAGTT|ggtatgt	cag|CGAACGCGACAGTCC	SRR1801292.19383827	none		present	present	present	present	present	present	present	present	present	present	no ortholog	present	no ortholog	present	present	present	absent		48196-49064	one	one	242 AA	protein of unknown function (Hypoxylon spp.)	NA	YES
no 124	MDCL01000269	50405-50527	M434scaffold_217	–21.70	123 nt	62 nt	61 nt	one	NO	60.2 %	SRR1801292.12410927	none	GTGGCATTAGTATCT|ggtacgt	cag|ATACTCCGTTCACCG	SRR1801292.20324047	none		present	present	present	no ortholog	present	no ortholog	absent	absent	no ortholog	no ortholog	present	no ortholog	no ortholog	no ortholog	no ortholog	absent	absent		49900-51565	two	three	461 AA	FAD/FMN-containing dehydrogenase: GlcD superfamily	pfam01565	YES
no 125	MDCL01000270	33264-33481	M434scaffold_218	–48.50	218 nt	98 nt	120 nt	zero	NO	55.5 %	none	NO	CAAATAAACCAACCT|ggtatgt	tag|TCTAATCAAATACGA	SRR1801292.9725098	none		present	present	present	present	present	present	present	present	present	present	present	present	present	present	present	present	absent		33240-34384	one	one	308 AA	SBDS protein C-terminal domain	pfam09377	ND
no 132	MDCL01000333	9884-10039	M434scaffold_272	–30.50	156 nt	72 nt	84 nt	zero	NO	52.6 %	SRR1801290.12806755	OL624531	GGCTGCGCGGATAGT|ggtatgt	tag|CTTTACGAATATTTA	SRR1801290.32717966	OM837811		present	present	present	no ortholog	present	no ortholog	absent	absent	absent	absent	absent	present	no ortholog	present	absent	no ortholog	absent		8903-10946	one	three	588 AA	Glycosyl hydrolase family 47, alpha-mannosidases	pfam01532	YES
no 133	MDCL01000344	28596-28768	M434scaffold_283	–29.10	173 nt	97 nt	76 nt	zero	NO	61.3 %	SRR1801288.26955980	OL624526	CCGGAAGTATTCTCG|ggtatgt	tag|TATTCTATCCGTGCT	SRR1801290.32672689	OL624525		present	present	present	present	present	present	present	present	no ortholog	present	present	present	present	present	no ortholog	present	absent		27065-29229	six	eight	516 AA	Sugar (and other) transporter: Fungal Hexose transporter subfamily of the Major Facilitator Superfamily	pfam00083	ND
no 136	MDCL01000383	25863-26068	M434scaffold_319	–35.40	206 nt	93 nt	113 nt	two	YES	57.3 %	SRR1801288.17450132	none	TCATCGCCAGTTCTT|ggtacgt	cag|GCGTCAACTTTTCGG	SRR1801290.33409553	none		present	present	present	present	present	present	present	present	present	present	present	present	present	present	present	present	absent		24823-27008	two	two	635 AA	impB/mucB/samB family; DNA polymerase IV	pfam00817	ND
no 140	MDCL01000391	6796-6947	M434scaffold_327	–34.50	152 nt	56 nt	96 nt	zero	NO	55.3 %	SRR1801292.10412626	OL624527	CTACTTGGTTACGCT|ggtcagt	cag|ATCGGCCATATCACT	SRR1801292.5491169	OL624528		present	present	present	present	present	present	present	present	present	present	present	present	no ortholog	present	present	present	absent		6046-8153	three	six	525 AA	multidrug resistance transporter (MDR) family (polyamine transporter): Major Facilitator Superfamily (12 TMDs)	pfam07690	YES
no 143	MDCL01000458	12209-12415	M434scaffold_387	–46.40	207 nt	89 nt	118 nt	one	NO	58.9 %	SRR1801291.22273078	NO	ACACTGTCATCACTT|ggtaagt	tag|ACAAGATCTTGACGA	SRR1801292.18592942	none		present	present	present	present	present	present	present	present	present	present	present	present	present	present	present	present	absent		12065-13069	two	four	289 AA	Fungal protein of unknown function (DUF1774)	pfam08611	ND
no 154	MDCL01000287	c21908-21719	M434scaffold_233	–44.80	190 nt	77 nt	113 nt	two	NO	59.5 %	SRR1801289.23669537	none	GGCCAAGGTCATTAG|ggtaagt	tag|CAATCTGTCCAACTT	SRR1801292.19466376	none		present	present	present	present	present	present	present	present	present	present	present	present	absent	absent	present	absent	absent		c22575-19516	four	fifteen	485 AA	Adenylosuccinate lyase: bifunctional enzyme essential for purine biosynthesis	pfam10397	YES
no 155		c20070-19864		–33.60	207 nt	85 nt	122 nt	zero	YES	62.3 %	none	OM541589	GTCGTCAAGCACGAA|ggtatgt	tag|GGTGGTAACAATGAT	SRR1801292.19349935	OM837812		present	absent	present	absent	absent	absent	present	present	absent	absent	absent	present	absent	absent	present	absent	absent			fourteen
no 158	MDCL01000263	c4077-3884	M434scaffold_212	–36.50	194 nt	71 nt	123 nt	one	NO	59.3 %	none	NO	TGAAAGGTTGGCAAT|ggttagt	tag|ACTTATTCCTTATTG	none	none		present	present	present	no ortholog	no ortholog	absent	no ortholog	present	present	present	present	no ortholog	no ortholog	no ortholog	no ortholog	present	absent		c4741-2978	two	three	475 AA	multidrug resistance transporter (MDR) family (polyamine transporter): Major Facilitator Superfamily (12 TMDs)	pfam07690	YES [no-189]
no 174	MDCL01000221	c88316-88099	M434scaffold_175	–36.60	218 nt	96 nt	122 nt	zero	YES	56.9 %	none	OL624532	CATTCTCAGCTTTAT|ggtatgt	tag|ATTCAGGTACGCAGA	SRR1801289.12471153	none		present	present	present	present	present	present	present	present	present	present	present	present	present	present	present	present	absent		c88812-86634	two	eight	519 AA	Sugar (and other) transporter; MFS_HXT: Fungal Hexose transporter subfamily of the Major Facilitator Superfamily	pfam00083	YES
no 177	MDCL01000217	c45846-45620	M434scaffold_173	–55.20	227 nt	98 nt	129 nt	two	YES	58.1 %	[EC38-SRA] SRR1798131.2437389	OL539746	TGACACCTGGACCAA|ggtaagt	cag|GATTGACTATTCGAA	[EC38-SRA] SRR1798132.4840126	OL539745		present	present	present	present	present	present	present	present	present	absent	absent	present	present	present	present	present	present		c46508-45029	three	six	311 AA	cyclic-imide amidohydrolase (ring-opening)	NA	YES
no 189	MDCL01000176	c57315-57189	M434scaffold_136	–24.90	127 nt	57 nt	70 nt	one	NO	66.9 %	none	OL624533	CTATTGAAGCAGCCT|ggtatgt	tag|ATAAACCTTGTGAAG	none	none		present	present	present	present	present	no ortholog	present	present	no ortholog	present	present	present	present	present	no ortholog	present	present		c57803-56003	two	five	474 AA	multidrug resistance transporter (MDR) family (polyamine transporter): Major Facilitator Superfamily (12 TMDs)	pfam07690	YES [no-158]
no 192	MDCL01000171	c3143-3004	M434scaffold_132	–14.10	140 nt	57 nt	83 nt	zero	NO	58.6 %	none	none	TTCTTTCTTGGTGTT|ggtaagt	tag|ACGGAAAGCGGCTTA	SRR1801288.7750366	none		present	present	present	present	present	present	present	present	present	present	present	present	present	present	present	present	absent		c3742-1778	four	seven	485 AA	multidrug resistance transporter (MDR) family (polyamine transporter): Major Facilitator Superfamily (12 TMDs)	pfam07690	YES
no 199	MDCL01000150	c7129-6956	M434scaffold_114	–36.40	174 nt	59 nt	115 nt	zero	NO	61.5 %	SRR1801290.21507930	none	CAGGCTCAAACTTAT|ggtaagg	cag|ACTTCCGATTTGAAA	SRR1801288.21329208	none		present	present	present	present	present	present	absent	absent	absent	present	present	present	present	present	absent	present	absent		c8956-6150	two	four	808 AA	small oligopeptide transporter, OPT family (14 TMDs)	pfam03169	YES
name	contig(s)	coordinates	scaffold (NCBI)	ΔG optimal secondary structure [kcal/mol]	length (nt)	length internal	length external	phase	[A2,3]	% A/T	SRA splinter	Accession no. splinter	5' exon (last 15 nt)	3' exon (first 15 nt)	SRA (stw)intron	Accession no. cDNA		EC38	E7406B	H.pulicicidum	A.stygium	A.truncatum	CI-4A	Daldinia	Entonaema	P.hunteri	H.submonticulosum	Hypomontagnella	Jackrogersella	H.fragiforme	H.rickii	H.lienhwacheense	H.rubiginosum	Xylaria JS573		ORF coordinates	Intron position	total no. Introns	no. AA coded	annotated function	protein family	paralogue genes
no 200	MDCL01000147	c99541-99377	M434scaffold_112	–32.00	165 nt	52 nt	113 nt	zero	NO	60.6 %	SRR1801289.12613090	none	TTATCATTTGCTATT|ggtgagt	tag|ATGGCCGTCCCCTAT	SRR1801291.19373284	none		present	present	present	present	present	present	present	present	present	present	present	present	present	present	present	present	no ortholog		c99688-97744	one	two	541 AA	amino acid permease (GABA permease) (12 TMHs)	pfam13520	YES
no 202	MDCL01000140	c100388-100202	M434scaffold_106	–34.70	187 nt	99 nt	88 nt	one	NO	61.5 %	SRR1801289.19711612	none	CGGGTCCTATAGAAT|ggtaagt	cag|ATGTAATGGGCATTG	SRR1801291.14075638	none		present	present	present	present	present	present	present	present	present	present	present	present	present	present	present	present	no ortholog		c100575-99021	one	two	437 AA	O-methyltransferase	pfam00891	YES
no 208	MDCL01000126	c4586-4367	M434scaffold_93	–40.40	220 nt	97 nt	123 nt	zero	NO	62.3 %	none	OM837818	ACATTTGGAATCAAT|ggttagt	tag|ATTGGTCTATCAGCC	SRR1801289.9879009	OM837808		present	present	present	present	present	present	present	present	present	present	present	present	present	present	present	present	absent		c5931-3662	five	six	539 AA	multidrug resistance transporter (MDR) family (polyamine transporter): Major Facilitator Superfamily (12 TMDs)	pfam07690	YES
no 215	MDCL01000108	c78870-78700	M434scaffold_82	–34.30	171 nt	72 nt	99 nt	one	NO	60.2 %	none	OM837819	ACTTGAGTTGTTGGT|ggtatgt	tag|ATACGCGAAAGGAAC	SRR1801289.21596853	OM837813		present	present	present	present	present	present	present	present	present	present	present	present	present	present	present	present	present		c79822-77607	seven	nine	523 AA	multidrug resistance transporter (MDR) family (polyamine transporter): Major Facilitator Superfamily (12 TMDs)	pfam07690	YES
no 232	MDCL01000074	c205365-205152	M434scaffold_51	–37.90	214 nt	101 nt	113 nt	one	NO	60.3 %	SRR1801287.58931	none	TCGCCATTGGTATAC|ggtatgt	tag|ACGGTCTTTTCCCGG	SRR1801289.19221927	none		present	present	present	present	present	present	absent	absent	absent	absent	absent	present	present	present	absent	absent	absent		c206937-203877	two	six	843 AA	protein of unknown function (Hypoxylon spp.)	NA	NO
no 234	MDCL01000070	c81249-81084	M434scaffold_49	–39.00	166 nt	71 nt	95 nt	zero	NO	56.0 %	SRR1801288.27303381	none	CGTTACCCTACTAAT|ggtatgt	cag|ACCGAGGATGTAGGA	SRR1801288.15970586	none		present	present	present	present	present	present	present	present	present	present	present	present	present	present	present	present	absent		c82014-80701	three	four	317 AA	RmlD substrate binding domain; the regulatory subunit of methionine adenosyltransferase (MAT)	pfam04321	NO
no 235	MDCL01000069	c126704-126502	M434scaffold_48	–28.00	203 nt	71 nt	132 nt	two	NO	60.6 %	SRR1801289.2614486	NO	CACTTGCGTCAGTAT|ggtatgt	tag|TCTCTTCGTGGGGTA	[EC38-SRA] SRR1798128.7317965	NO		present	present	present	no ortholog	no ortholog	no ortholog	absent	absent	absent	absent	absent	no ortholog	no ortholog	no ortholog	no ortholog	no ortholog	absent		c127074-125172	two	five	485 AA	multidrug resistance transporter (MDR) family (polyamine transporter): Major Facilitator Superfamily (12 TMDs)	pfam07690	YES
no 236	MDCL01000069	c116756-116631	M434scaffold_48	–23.80	126 nt	64 nt	62 nt	one	NO	61.9 %	none	NO	TTGTGCTGTATGTCT|ggtaagt	tag|ACACAATCCAGCAAA	SRR1801290.7871845	NO		present	present	present	no ortholog	no ortholog	no ortholog	no ortholog	no ortholog	no ortholog	present	present	no ortholog	no ortholog	no ortholog	no ortholog	no ortholog	no ortholog		c119322-116073	seven	eight	792 AA	binuclear zinc cluster DNA-binding transcription factor	pfam04082 pfam00172	YES
no 238	MDCL01000067	c131801-131580	M434scaffold_46	–37.80	222 nt	98 nt	124 nt	zero	NO	63.5 %	none	NO	TTATCAAGCGTTAGT|ggtatgt	cag|ATCCAGTTGCTACCG	SRR1801292.8494114	NO		present	present	present	absent	absent	present	present	present	present	present	present	present	no ortholog	no ortholog	no ortholog	present	no ortholog		c132817-130868	three	four	514 AA	FAD/FMN-containing dehydrogenase: GlcD superfamily	pfam01565	YES
no 239	MDCL01000067	c112844-112654	M434scaffold_46	–43.90	191 nt	89 nt	102 nt	zero	YES	56.5 %	none	NO	TGGACGCCTGTTAAT|ggtacgt	cag|GAGAGCTGGGCCTAT	SRR1801289.3271565	NO		present	present	present	present	present	present	present	present	present	present	present	present	present	present	present	present	absent		c114308-111957	one	two	695 AA	putative glycoside hydrolase family 2; Beta-galactosidase/beta-glucuronidase	pfam02836	ND
no 241	MDCL01000058	c151009-150813	M434scaffold_38	–41.80	197 nt	87 nt	110 nt	one	NO	55.3 %	SRR1801289.15686194	YES	AATTTGCTGCTAGAC|ggtgagt	cag|ATGGGCCATTCTCAC	SRR1801289.23412418	none		present	present	present	present	present	present	present	present	present	present	present	present	present	present	present	present	absent		c151094-148172	one	eight	701 AA	Trehalose phosphorylase and sythase; closely related to the GT4 family	pfam00534	ND
no 242	MDCL01000055	c263746-263519	M434scaffold_37	–28.90	228 nt	102 nt	126 nt	one	NO	63.2 %	none	none	ATACGATCTGCATAG|ggtacgt	cag|AGCTCGAATTTCCCC	SRR1801289.15103300	none		present	present	present	present	present	present	present	present	present	present	present	present	no ortholog	no ortholog	present	present	no ortholog		c264089-261530	one	four	696 AA	winged-helix domain	pfam18263	ND
no 243	MDCL01000055	c152921-152722	M434scaffold_37	–44.10	200 nt	74 nt	126 nt	two	NO	52.0 %	none	OL624534	TGCTAGACATCCTAG|ggtatgt	cag|TGATGTCGTTATGGT	SRR1801292.17626169	OM837814		present	present	present	present	present	present	present	present	present	present	present	present	present	present	present	present	absent		c153405-151622	two	three	461 AA	Fatty acid desaturase; Rhizopine-oxygenase-like: extensive hydrophobic regions	pfam00487	ND
no 255	MDCL01000038	c39891-39677	M434scaffold_26	–42.00	215 nt	98 nt	117 nt	zero	NO	57.2 %	SRR1801290.23042928	none	ATAGAACCAGGCTTC|ggtcagt	cag|AAAGACCCGAGATAC	SRR1801290.28103452	none		present	present	present	present	present	present	present	present	present	present	present	present	present	present	present	present	present		c40346-38872	two	three	323 AA	RNA ligase/cyclic nucleotide phosphodiesterase	NA	NO
no 274	MDCL01000015	c340875-340736	M434scaffold_10	–33.90	140 nt	58 nt	82 nt	two	NO	56.4 %	SRR1801289.10442568	none	GCAGACACTCGATGA|ggttcgt	cag|TTCGCTCCAACCGAC	SRR1801289.2309598	none		present	present	present	present	present	present	present	present	present	present	present	present	present	present	present	present	present		c342153-339683	four	six	581 AA	Na(+)/H(+) antiporter; Monovalent Cation:Proton Antiporter-1 (CPA1) Family	pfam00999	YES
no 276	MDCL01000013	c268871-268668	M434scaffold_8	–46.50	204 nt	95 nt	109 nt	one	NO	58.3 %	[EC38-SRA] SRR1798129.4704672	MW530509	TCTGTAACAGCCGCC|ggttagt	cag|ATGGCTGTGAAAATG	[EC38-SRA] SRR1798132.13640643	MW530496		present	present	present	present	present	present	present	present	no ortholog	present	present	present	present	present	present	present	absent		c270184-266777	two	eight	923 AA	DEAD/DEAH box helicase, replicative superfamily II helicase	pfam00270	ND
no 279	MDCL01000004	c97032-96788	M434scaffold_3	–51.60	245 nt	93 nt	152 nt	zero	YES	62.9 %	none	OM541592	ACACTCATCAAATGG|ggtatgt	tag|GTACTTGAGCAGAAG	SRR1801292.11762852	OM837815		present	present	present	absent	absent	absent	absent	absent	absent	absent	absent	absent	absent	absent	absent	absent	absent		c97077-95993	one	one	279 AA	(putative) pyridoxamine 5'-phosphate oxidase family protein	NA	YES
name	contig(s)	coordinates	scaffold (NCBI)	ΔG optimal secondary structure [kcal/mol]	length (nt)	length internal	length external	phase	[A2,3]	% A/T	SRA splinter	Accession no. splinter	5' exon (last 15 nt)	3' exon (first 15 nt)	SRA (stw)intron	Accession no. cDNA		EC38	E7406B	H.pulicicidum	A.stygium	A.truncatum	CI-4A	Daldinia	Entonaema	P.hunteri	H.submonticulosum	Hypomontagnella	Jackrogersella	H.fragiforme	H.rickii	H.lienhwacheense	H.rubiginosum	Xylaria JS573		ORF coordinates	Intron position	total no. Introns	no. AA coded	annotated function	protein family	paralogue genes
no 300	MDCL01000166	c79675-79493	M434scaffold_127	–38.30	183 nt	86 nt	97 nt	one	NO	59.6 %	SRR1801292.15761809	none	TGAGCGCTACATATC|ggtatgc	cag|ACGCCATTTCGAATC	SRR1801292.18837383	none		present	present	present	present	present	present	present	present	present	present	present	present	present	present	present	present	absent		c80090-78742	one	four	318 AA	Haemolysin-III related; Members of this family are integral membrane proteins	pfam03006	YES
no 301	MDCL01000004	c109836-109708	M434scaffold_3	–22.00	129 nt	57 nt	72 nt	two	NO	53.5 %	SRR1801288.27952083	OL624535	CGCGGCATGGCTTGA|ggtaggc	tag|AAACATGATCCCAGC	SRR1801290.36494446	none		present	present	present	present	present	present	present	present	no ortholog	present	present	present	no ortholog	no ortholog	present	present	no ortholog		c110288-109367	one	two	246 AA	short-chain dehydrogenase/reductase (SDR) family	pfam00106	YES [no-7; no-61]
no 302	MDCL01000112	59355-59591	M434scaffold_85	–43.00	237 nt	58 nt	179 nt	two	NO	59.9 %	none	OM719010	GGCTGGGTTCGAGAT|ggtacgt	cag|CAAATGTGGCATTTC	SRR1801290.13611090	none		present	present	present	no ortholog	no ortholog	no ortholog	no ortholog	present	no ortholog	no ortholog	present	no ortholog	no ortholog	no ortholog	no ortholog	present	no ortholog		59107-62159	one	five	872 AA	putative multipass membrane protein (8 TMDs)	NA	YES [no-303]
no 303	MDCL01000322	3252-3517	M434scaffold_262	–50.70	266 nt	95 nt	171 nt	two	YES	61.3 %	none	OM837821	TATATCGACACTTGT|ggtaagt	tag|GTTAGCATCAAGCAA	[EC38-SRA] SRR1798127.16984728	OM837816		present	present	present	present	present	present	present	present	present	present	present	present	no ortholog	present	no ortholog	present	no ortholog		3004-6247	one	five	885 AA	putative multipass membrane protein (8 TMDs)	NA	YES [no-302/71]
no 304	MDCL01000076	92396-92612	M434scaffold_53	–34.37	217 nt	84 nt	133 nt	one	NO	61.8 %	none	none	TTGGTTATAAGCCGC|ggtatgt	tag|ATGAAATCATTGGAA	[EC38-SRA] SRR1798130.11202142	OM719008		present	present	present	no ortholog	no ortholog	present	present	present	present	present	present	present	present	present	present	present	no ortholog		92050-93445	one	one	392 AA	Taurine catabolism dioxygenase TauD, TfdA family	pfam02668	ND
no 305	MDCL01000147	32636-32857	M434scaffold_112	–40.10	222 nt	52 nt	170 nt	two	YES	54.1 %	SRR1801292.4111275	none	CGGGCCAAAACATAT|ggtacgt	tag|GCTTTGGCCAGCGGT	SRR1801292.15762024	none		present	present	present	absent	absent	present	absent	absent	present	present	present	present	present	present	present	present	absent		30915-34256	two	five	909 AA	Protein with 3 ankyrin repeat-containing domains	pfam12796	YES
no 306	MDCL01000193	37146-37361	M434scaffold_152	–45.80	216 nt	72 nt	144 nt	one	NO	59.3 %	none	OM541588	TTATGGTTACCCAAT|ggtaagt	tag|ATAGTCTAGAATGTC	SRR1801290.20767276	OM256448		present	present	present	present	present	present	present	present	present	present	present	present	present	present	present	present	present		36881-38716	one	one	539 AA	protein with an F-box-like domain	pfam12937	ND
no 307	MDCL01000439	2962-3178	M434scaffold_369	–38.90	217 nt	67 nt	150 nt	zero	NO	64.5 %	none	none	GTCGGCCCTGTATAT|ggtatgt	cag|ATCGCCGAGATAGCG	SRR1801292.11288586	OM719009		present	present	present	present	present	present	present	present	present	present	present	absent	present	present	no ortholog	present	absent		2506-4402	one	one	559 AA	Sugar (and other) transporter; MFS_HXT: Fungal Hexose transporter subfamily of the Major Facilitator Superfamily	pfam00083	YES
no 308	MDCL01000121	c145712-145508	M434scaffold_90	–33.20	205 nt	66 nt	139 nt	zero	YES	64.9 %	none	none	GCCGGATACACAAGT|ggttagt	tag|GTATACAATGCTTCC	SRR1801290.30034464	none		present	present	present	present	present	present	present	present	present	present	present	present	present	no ortholog	no ortholog	present	present		c145982-144519	one	four	334 AA	variant surface antigen, rifin family; putative single-pass membrane protein (1 TMD)	NA	YES
no 309	MDCL01000020	323474-323693	M434scaffold_14	–33.20	220 nt	65 nt	155 nt	one	YES	60.0 %	none	none	ATTACCTAGGAACCT|ggtatgt	tag|GGCTAAGCTATATCT	[EC38-SRA] SRR1798129.8517150	OM719011		present	present	present	present	present	present	present	present	present	present	present	present	absent	present	present	present	absent		323124-325382	two	eight	498 AA	Sugar (and other) transporter; MFS_HXT: Fungal Hexose transporter subfamily of the Major Facilitator Superfamily	pfam00083	ND
no 310	MDCL01000387	6516-6777	M434scaffold_323	–41.90	262 nt	83 nt	179 nt	zero	NO	56.5 %	SRR1801292.2823069	none	AAAACTGGACGCTAT|ggtgagc	tag|TTGGCTCCAGGTATT	SRR1801292.10939780	none		present	present	present	present	present	present	present	present	present	present	present	present	present	present	present	present	absent		5349-7302	one	one	563 AA	multidrug resistance transporter (MDR) family (polyamine transporter): Major Facilitator Superfamily (12 TMDs)	pfam07690	YES
no 311	MDCL01000018	c205095-204866	M434scaffold_13	–44.60	230 nt	94 nt	136 nt	one	NO	61.3 %	SRR1801290.21717721	OM837822	CTGGATATTGGCAAT|ggtatgt	tag|ATACGGGAGTCAGCC	SRR1801290.20270665	OM837817		present	present	present	absent	no ortholog	absent	absent	absent	absent	absent	absent	absent	absent	absent	absent	absent	absent		c205709-204648	two	two	186 AA	Thioesterase superfamily	pfam03061	NO
no 312	MDCL01000028	c265333-265072	M434scaffold_20	–43.40	262 nt	86 nt	176 nt	one	NO	58.8 %	SRR1801290.36239583	none	ACATCACAACTTTAT|ggtacgc	tag|ATAGAGATGAGAATA	SRR1801290.6606523	none		present	present	present	present	present	present	no ortholog	no ortholog	no ortholog	present	present	present	present	present	present	present	present		c265412-263455	one	two	545 AA	Clr5 domain-containing protein	pfam14420	YES
no 313	MDCL01000044	c255003-254691	M434scaffold_30	–64.60	313 nt	95 nt	218 nt	one	NO	55.3 %	SRR1801287.8406081	none	GTATGACGGCGGTTT|ggtaggt	tag|ACATGCGCGCCTTCC	SRR1801290.27932633	none		present	present	present	present	present	present	present	present	present	present	present	present	present	present	present	present	present		c255100-253870	one	two	258 AA	putative acyl-CoA N-acyltransferase of the gnat family	pfam13508	YES
no 314	MDCL01000269	c49176-48980	M434scaffold_217	–39.50	197 nt	62 nt	135 nt	two	YES	55.8 %	SRR1801290.35994248	none	TACCATTCTATCCAT|ggtatgt	tag|GTTCATCTGTATTGG	SRR1801290.3855378	none		no ortholog	no ortholog	no ortholog	present	no ortholog	no ortholog	absent *	absent	no ortholog	no ortholog	no ortholog	no ortholog	no ortholog	no ortholog	no ortholog	no ortholog	no ortholog		c49349-47878	one	three	375 AA	putative multipass membrane protein (7 TMDs)	NA	ND
no 315	MDCL01000290	22205-22434	M434scaffold_234	–62.60	230 nt	113 nt	117 nt	one	NO	52.6 %	SRR1801290.34211010	none	TCCTTTCTTTTTATA|ggttcgt	cag|TGAAGAAGATTTTGA	SRR1801292.9861132	none		present	present	present	present	present	present	present	present	present	present	present	present	present	no ortholog	present	present	present		20812-23253	six	nine	524 AA	Sugar (and other) transporter; MFS_HXT: Fungal Hexose transporter subfamily of the Major Facilitator Superfamily	pfam00083	ND
no 316	MDCL01000082	114576-114847	M434scaffold_57	–53.80	272 nt	111 nt	161 nt	two	NO	57.3 %	SRR1801288.772527	none	GAAGATCCAACGACA|ggtatgt	tag|AGCTTCGAGAAGGGA	SRR1801292.8202942	none		present	present	present	present	present	present	present	present	present	present	present	present	present	present	present	present	absent		113454-116374	two	three	778 AA	Potassium channel family protein: membrane helix type ion channels	pfam07885	ND
no 317	MDCL01000115	c35296-35085	M434scaffold_87	–32.90	212 nt	110 nt	102 nt	one	YES	58.5 %	SRR1801290.23994362	none	CCACGGCTATTGATG|ggtatgt	cag|GTGTCCAAAGGTTTC	SRR1801292.1943262	none		present	present	present	present	present	present	present	present	present	absent	present	present	present	no ortholog	present	present	present		c35684-34951	one	one	173 AA	Domain of unknown function (DUF1993)	pfam09351	YES
no 318	MDCL01000099	c42828-42563	M434scaffold_73	–69.20	266 nt	116 nt	150 nt	zero	YES	55.6 %	SRR1801290.8031669	none	ATTGCCCATGCTTTT|ggtacga	cag|GCTGAGGCAGGAGCC	SRR1801290.4783335	none		present	present	present	present	present	present	present	present	present	present	present	present	present	present	present	present	absent		c42978-41724	one	three	291 AA	Enoyl-(Acyl carrier protein) reductase, NAD(P)-dependent dehydrogenase; SDR family oxidoreductase	pfam13561	YES
no 319	MDCL01000177	c15697-15481	M434scaffold_137	–35.50	217 nt	111 nt	106 nt	zero	YES	55.3 %	SRR1801292.13140484	none	TCGATTATGATGTAT|ggtatgt	cag|GCGAGTTACGTAAGG	SRR1801292.16576799	none		present	present	present	present	present	present	present	present	present	present	present	present	present	present	present	present	absent		c16390-14917	one	one	418 AA	Voltage-dependent anion channel; C4-dicarboxylate transporter/malic acid transport proteins, ten alpha helical transmembrane segments	pfam03595	ND
no 320	MDCL01000153	c115051-114128	M434scaffold_117	–37.20	213 nt	110 nt	103 nt	two	NO	54.9 %	[EC38-SRA] SRR1798128.4797772	none	ATCCGGCAAGGGCAT|ggtacgt	tag|ATTAGTAACCAGCTC	SRR1801292.8804373	none		present	present	present	present	present	present	present	present	present	present	present	present	present	present	present	present	present		c115051-114128	three	three	165 AA	Putative cupin domain; conserved barrel domain of the 'cupin' superfamily	pfam07883	YES
no 321	MDCL01000142	c67042-66821	M434scaffold_107	–44.30	222 nt	108 nt	114 nt	one	NO	59.0 %	SRR1801287.14562808	none	ATGGTGCCCGCGTAT|ggtatga	tag|ACTATTTAAATCGTT	SRR1801287.21624529	none		present	present	present	present	present	present	present	present	present	present	present	present	present	present	present	present	absent		c67899-65176	four	seven	679 AA	Trehalase; glycoside hydrolase family 37 protein	pfam01204	NO

## Sheet: 1413 D1,2 stwintrons
Supplementary Table S1. Identifiers, localisation, statistics and other information concerning 117 sister stwintrons (top) and uniquely occurring [D1,2] stwintrons (bottom) in Hypoxylon sp. CO27-5 and in 19 other Hypoxylaceae (2 sheets), including SRA evidence of their existence (in CO27-5) and GenBank Accession Numbers for the RT-PCR sequences experimentally determined (cDNA of mRNA - complete c…
[CO27-5] name	EC38	E7406B	H.pulicicidum	A.stygium	A.truncatum	CI-4A	D. childiae	D. concentrica	D. eschscholzii	Daldinia sp. EC12	Entonaema	P.hunteri	H.submonticulosum	Hypomontagnella	Jackrogersella	H.fragiforme	H.rickii	H.lienhwacheense	H.rubiginosum
HCOc002A_no-001	MDCK01000284 212296-212478	absent	absent	no ortholog	no ortholog	absent	absent	absent	absent	absent	absent	absent	no ortholog	no ortholog	absent	no ortholog	absent	absent	no ortholog
HCOc004A_no-003	MDCK01000217 52611-52830	absent	absent	absent	absent	absent	absent	absent	absent	absent	absent	absent	absent	absent	absent	no ortholog	no ortholog	absent	absent
HCOc017A_no-270	MDCK01000011 c48460-48255	absent	absent	absent	absent	absent	absent	absent	absent	absent	absent	absent	absent	absent	absent	absent	absent	absent	absent
HCOc017B_no-271	MDCK01000010 c244767-244584	absent	absent	absent	absent	absent	absent	absent	absent	absent	absent	absent	absent	absent	absent	absent	absent	absent	absent
HCOc021A_[no-nu]	MDCK01000127 c121828-121628	absent	absent	no ortholog	no ortholog	no ortholog	absent	absent	no ortholog	no ortholog	absent	no ortholog	no ortholog	absent	no ortholog	no ortholog	no ortholog	no ortholog	absent
HCOc047A_no-249	MDCK01000067 117014-117224	JYCQ01000220 6608-6833	CADCWX010000008 c461725-461470	no ortholog	no ortholog	no ortholog	no ortholog	no ortholog	no ortholog	no ortholog	no ortholog	no ortholog	no ortholog	no ortholog	no ortholog	no ortholog	no ortholog	no ortholog	no ortholog
HCOc052A_no-245 unique to CO27-5	absent	absent	absent	absent	absent	no ortholog	absent	absent	absent	absent	no ortholog	absent	absent	absent	no ortholog	no ortholog	no ortholog	no ortholog	absent
HCOc058A_no-038	MDCK01000334 c22026-21812	absent	absent	absent	absent	absent	no ortholog	no ortholog	no ortholog	no ortholog	no ortholog	no ortholog	absent	absent	absent	absent	absent	no ortholog	absent
HCOc061A_no-039	MDCK01000296 c22853-22647	absent	absent	no ortholog	no ortholog	no ortholog	no ortholog	no ortholog	no ortholog	no ortholog	no ortholog	no ortholog	absent	absent	no ortholog	no ortholog	no ortholog	no ortholog	absent
HCOc066A_no-043 unique to CO27-5	absent	absent	absent	absent	absent	absent	absent	absent	absent	absent	absent	absent	absent	absent	absent	no ortholog	absent	absent	absent
HCOc070A_no-233	MDCK01000056 24162-24366	absent	absent	no ortholog	no ortholog	no ortholog	no ortholog	no ortholog	no ortholog	no ortholog	no ortholog	no ortholog	no ortholog	no ortholog	no ortholog	no ortholog	no ortholog	no ortholog	no ortholog
HCOc076A_no-231	MDCK01000142 105709-105914	no ortholog	no ortholog	no ortholog	no ortholog	no ortholog	no ortholog	no ortholog	no ortholog	no ortholog	no ortholog	no ortholog	no ortholog	no ortholog	no ortholog	no ortholog	no ortholog	no ortholog	no ortholog
HCOc102A_no-218	MDCK01000193 151515-151695	absent	absent	no ortholog	no ortholog	absent	absent	absent	absent	absent	absent	no ortholog	no ortholog	no ortholog	absent	no ortholog	absent	absent	no ortholog
HCOc164A_no-092	MDCK01000016 c139770-139558	absent	absent	no ortholog	no ortholog	no ortholog	absent	absent	no ortholog	no ortholog	absent	no ortholog	no ortholog	no ortholog	no ortholog	no ortholog	absent	no ortholog	absent
(same gene) [2]							VYXO01000005 c1102404-1102197	CADCSW010000005 c1046365-1046157	no ortholog	no ortholog	CADCSX010000005 1515459-1515634								absent
(same gene) [3]							VYXO01000005 c1102129-1101976	CADCSW010000005 c1046089-1045934	no ortholog	no ortholog	CADCSX010000005 1515702-1515854								absent
(same gene) [4]							VYXO01000005 c1101972-1101780	CADCSW010000005 c1045930-1045734	no ortholog	no ortholog	CADCSX010000005 1515858-1516037								absent
(same gene) [5]																			CADCXA010000038 c157933-157702
(same gene) [6]																			CADCXA010000038 c157458-157232
HCOc178A_no-188	MDCK01000036 576932-577134	absent	absent	no ortholog	no ortholog	no ortholog	no ortholog	no ortholog	no ortholog	no ortholog	no ortholog	no ortholog	no ortholog	no ortholog	no ortholog	no ortholog	no ortholog	no ortholog	no ortholog
HCOc236A_no-117	MDCK01000178 c131107-130903	absent	absent	absent	absent	absent	no ortholog	no ortholog	no ortholog	no ortholog	no ortholog	no ortholog	absent	absent	absent	no ortholog	no ortholog	no ortholog	absent
HCOc224-179 GenBank MW477887	MDCK01000057 c255987-255744	absent	absent	absent	absent	absent	absent	absent	absent	absent	absent	absent	absent	absent	absent	absent	absent	absent	absent
HCOc252A_no-162	MDCK01000170 c102259-102077	absent	absent	absent	absent	absent	absnet	absent	absent	absent	absent	absent	absent	absent	absent	no ortholog	absent	absent	absent
HCOc272A_no-156	MDCK01000321 c153064-152857	absent	absent	absent	absent	absent	absent	absent	absent	absent	absent	absent	absent	absent	absent	no ortholog	absent	absent	no ortholog
HCOc332A_no-131	MDCK01000178 44646-44834	absent	absent	absent	absent	no ortholog	no ortholog	no ortholog	no ortholog	no ortholog	no ortholog	no ortholog	absent	absent	no ortholog	absent	no ortholog	absent	absent
HCOc378A_no-134	MDCK01000221 4150-4355	absent	absent	absent	absent	absent	absent	absent	absent	absent	absent	absent	absent	absent	absent	absent	absent	absent	absent
HCOc406A_no-141	MDCK01000272 c244014-243825	absent	absent	absent	absent	absent	absent	absent	absent	absent	absent	absent	absent	absent	absent	absent	absent	absent	absent
HCOc522A_no-144	MDCK01000296 c27668-27463	absent	absent	no ortholog	no ortholog	absent	absent	absent	absent	absent	absent	absent	absent	absent	absent	absent	absent	absent	absent
[CO27-5] name	EC38	E7406B	H.pulicicidum	A.stygium	A.truncatum	CI-4A	D. childiae	D. concentrica	D. eschscholzii	Daldinia sp. EC12	Entonaema	P.hunteri	H.submonticulosum	Hypomontagnella	Jackrogersella	H.fragiforme	H.rickii	H.lienhwacheense	H.rubiginosum
HCOc002B_no-282	MDCK01000284 c250855-250656	JYCQ01000127 427058-427249	CADCWX010000001 c380405-380214	absent	absent	absent	absent	absent	absent	absent	absent	absent	absent	absent	absent	absent	absent	absent	absent
HCOc004B_no-280	MDCK01000140 9743-9940	JYCQ01000170 6419-6575	CADCWX010000021 c1386564-1386357	absent	absent	absent	absent	absent	absent	absent	absent	absent	absent	absent	absent	absent	absent	absent	absent
HCOc016A_no-015	MDCK01000089 277054-277273	JYCQ01000142 c383400-383182	absent	absent	no ortholog	absent	no ortholog	no ortholog	no ortholog	no ortholog	no ortholog	no ortholog	absent	absent	absent	no ortholog	no ortholog	absent	absent
HCOc016B_no-017	MDCK01000089 450889-451118	JYCQ01000142 c178960-178742	CADCWX010000016 c2461506-2461288	PYLT01000011 c620393-620213	CADCSV010000011 413936-414080	MDGY01000183 134161-134447	VYXO01000004 2111088-2111309	CADCSW010000041 954301-954503	AKGB01000321 151364-151599	MDGZ01000399 267072-267309	CADCSX010000002 2678108-2678344	CADCXC010000044 1119489-1119751	CADCWV010000029 250735-250928	CADCWR010000015 c423485-423328	CADCXD010000008 1147510-1147742	CADCWU010000014 c1411831-1411616	CADCWY010000002 c4203647-4203433	CADCWW010000012 c603172-602983	CADCXA010000031 c1718723-1718500
HCOc020A_no-021	MDCK01000260 26473-26670	JYCQ01000145 c107166-107015	CADCWX010000007 c289395-289244	PYLT01000009 838678-838886	CADCSV010000006 1078268-1078427	absent	absent	absent	absent	absent	absent	absent	absent	absent	absent	absent	absent	absent	no ortholog
HCOc024B_no-025	MDCK01000145 112197-112356	JYCQ01000151 c201288-201144	CADCWX010000021 2874910-2875095	PYLT01000029 c58242-58109	CADCSV010000049 c464481-464273	MDGY01000119 c155778-155634	VYXO01000009 854556-854776	CADCSW010000010 405815-406059	AKGB01000193 c11021-10853	MDGZ01000253 c29757-29564	CADCSX010000008 c488990-488785	CADCXC010000035 c1901807-1901568	no ortholog	absent	CADCXD010000009 c536402-536162	CADCWU010000016 c459846-459705	CADCWY010000010 c609911-609770	CADCWW010000006 1195424-1195613	absent
HCOc046A_no-250	MDCK01000069 216528-216692	no ortholog	no ortholog	no ortholog	absent	no ortholog	no ortholog	no ortholog	no ortholog	no ortholog	no ortholog	no ortholog	no ortholog	absent	no ortholog	no ortholog	no ortholog	no ortholog	absent
HCOc091A_[no-nu]	MDCK01000215 c90290-90069	JYCQ01000128 114330-114518	CADCWX010000010 125570-125760	no ortholog	no ortholog	MDGY01000077 52163-52339	VYXO01000001 c2079291-2079065	CADCSW010000038 1675651-1675876	AKGB01000458 108852-109075	MDGZ01000470 22671-22894	CADCSX010000023 3214515-3214748	CADCXC010000010 2362150-2362402	CADCWV010000040 29006-29232	CADCWR010000001 3731327-3731524	CADCXD010000004 c2244105-2243883	CADCWU010000003 3211550-3211694	CADCWY010000005 c1489848-1489685 CADCWY010000002 c1239017-1238834	CADCWW010000027 c208816-208574	CADCXA010000042 c18407-18202
no-223 (same gene as HCOc091A	MDCK01000215 c90925-90719	JYCQ01000128 113712-113910	CADCWX010000010 124948-125150	no ortholog	no ortholog	absent	absent	absent	absent	absent	absent	absent	absent	absent	absent	absent	absent	absent	absent
HCOc091B_no-222	MDCK01000215 c172618-172438	no ortholog	no ortholog	PYLT01000004 1697872-1698056	CADCSV010000008 464186-464392	no ortholog	no ortholog	no ortholog	no ortholog	no ortholog	no ortholog	no ortholog	no ortholog	no ortholog	no ortholog	no ortholog	no ortholog	no ortholog	no ortholog
HCOc159A_no-090	MDCK01000326 171151-171353	JYCQ01000050 c510907-510746	CADCWX010000003 c3572353-3572211	absent	absent	absent	absent	absent	absent	absent	absent	absent	absent	absent	absent	absent	absent	absent	absent
HCOc263A_[no-nu]	MDCK01000303 c210957-210745	JYCQ01000068 93878-94101	CADCWX010000016 1404945-1405162	PYLT01000001 c38867-38713	CADCSV010000011 c220892-220741	absent	absent	absent	absent	absent	absent	absent	absent	absent	no ortholog	absent	absent	absent	absent
HCOc304A_no-129	MDCK01000316 c1564-1363	no ortholog	no ortholog	no ortholog	no ortholog	no ortholog	no ortholog	no ortholog	no ortholog	no ortholog	no ortholog	no ortholog	no ortholog	no ortholog	no ortholog	no ortholog	no ortholog	no ortholog	no ortholog
[CO27-5] name	EC38	E7406B	H.pulicicidum	A.stygium	A.truncatum	CI-4A	D. childiae	D. concentrica	D. eschscholzii	Daldinia sp. EC12	Entonaema	P.hunteri	H.submonticulosum	Hypomontagnella	Jackrogersella	H.fragiforme	H.rickii	H.lienhwacheense	H.rubiginosum
HCOc103A_[no-nu]	MDCK01000061 c9845-9630	absent	no ortholog	no ortholog	no ortholog	no ortholog	no ortholog	no ortholog	no ortholog	no ortholog	no ortholog	no ortholog	no ortholog	no ortholog	no ortholog	no ortholog	no ortholog	no ortholog	no ortholog
CO27-5	[EC38] name	E7406B	H.pulicicidum	A.stygium	A.truncatum	CI-4A	D. childiae	D. concentrica	D. eschscholzii	Daldinia sp. EC12	Entonaema	P.hunteri	H.submonticulosum	Hypomontagnella	Jackrogersella	H.fragiforme	H.rickii	H.lienhwacheense	H.rubiginosum
	unique to EC38
absent	HECc114A MDCK01000114 c60625-60422	absent	absent	absent	absent	absent	absent	absent	absent	absent	absent	absent	absent	absent	absent	absent	absent	absent	absent
absent	HECc217A MDCK01000217 52334-52539	absent	absent	absent	absent	absent	absent	absent	absent	absent	absent	absent	absent	absent	absent	no ortholog	no ortholog	absent	absent
[CO27-5] name	EC38	E7406B	H.pulicicidum	A.stygium	A.truncatum	CI-4A	D. childiae	D. concentrica	D. eschscholzii	Daldinia sp. EC12	Entonaema	P.hunteri	H.submonticulosum	Hypomontagnella	Jackrogersella	H.fragiforme	H.rickii	H.lienhwacheense	H.rubiginosum	Xylaria sp. JS573
no-007	MDCK01000121 127596-127805	no ortholog	no ortholog	no ortholog	no ortholog	MDGY01000261 39044-39252	no ortholog	no ortholog	no ortholog	no ortholog	no ortholog	no ortholog	no ortholog	no ortholog	no ortholog	no ortholog	no ortholog	no ortholog	no ortholog	no ortholog	Endocalyx cinctus BCKC01000012 366039-366258
no-008	MDCK01000101 c114895-114703	JYCQ01000006 172102-172295	CADCWX010000001 c3573254-3573061	PYLT01000004 c831831-831658	CADCSV010000003 c1575178-1574982	MDGY01000025 61644-61814	VYXO01000003 c1879844-1879648	CADCSW010000002 1627364-1627560	AKGB01000305 17099-17298	MDGZ01000126 c25717-25518	CADCSX010000003 1759345-1759539	CADCXC010000038 c3335082-3334881	CADCWV010000027 c248425-248237	CADCWR010000005 2268638-2268803	CADCXD010000001 c1724555-1724357	CADCWU010000021 c1222720-1222551	CADCWY010000001 2794548-2794755	CADCWW010000003 139530-139725	CADCXA010000016 c766736-766542	absent
no-014	MDCK01000089 254792-254998	JYCQ01000142 c401096-400896	CADCWX010000016 c2732922-2732724	PYLT01000001 365755-365977	CADCSV010000046 605608-605848	MDGY01000346 19569-19789	VYXO01000004 1894090-1894304	CADCSW010000041 c1452860-1452649	AKGB01000328 23545-23752	MDGZ01000138 c171669-171463	CADCSX010000002 732058-732289	CADCXC010000044 969409-969592	CADCWV010000006 c710826-710644	CADCWR010000013 c401264-401124	CADCXD010000008 c1947920-1947680	CADCWU010000014 c1797582-1797339	CADCWY010000002 c4443948-4443735	CADCWW010000012 c739910-739680	CADCXA010000062 c433486-433286	absent	Pestalotiopsis fici absent
(same gene) [2]																					ARNU01000151 c111598-111401
no-017	MDCK01000089 450889-451118	JYCQ01000142 c178960-178742	CADCWX010000016 c2461506-2461288	PYLT01000011 c620393-620213	CADCSV010000011 413936-414080	MDGY01000183 134161-134447	VYXO01000004 2111088-2111309	CADCSW010000041 954301-954503	AKGB01000321 151364-151599	MDGZ01000399 267072-267309	CADCSX010000002 2678108-2678344	CADCXC010000044 1119489-1119751	CADCWV010000029 250735-250928	CADCWR010000015 c423485-423328	CADCXD010000008 1147510-1147742	CADCWU010000014 c1411831-1411616	CADCWY010000002 c4203647-4203433	CADCWW010000012 c603172-602983	CADCXA010000031 c1718723-1718500	no ortholog
no-019	MDCK01000318 c64656-64473	JYCQ01000188 286823-287012	CADCWX010000003 c66344-66159	PYLT01000002 2932992-2933144	CADCSV010000025 132378-132536	MDGY01000132 181304-181453	VYXO01000001 1694456-1694627	CADCSW010000038 c2104049-2103877	AKGB01000230 131691-131881	MDGZ01000232 177364-177553	CADCSX010000023 327505-327675	CADCXC010000001 c234199-234047	CADCWV010000104 54645-54816	CADCWR010000011 c110607-110442	CADCXD010000004 c627964-627785	CADCWU010000034 c122548-122350	CADCWY010000006 2870193-2870344	CADCWW010000060 c69871-69707	CADCXA010000027 767921-768125	absent
no-022	MDCK01000127 15269-15430	JYCQ01000083 156518-156736	CADCWX010000002 c1819775-1819545	PYLT01000017 29066-29262	no ortholog	no ortholog	no ortholog	no ortholog	no ortholog	no ortholog	no ortholog	no ortholog	no ortholog	no ortholog	no ortholog	no ortholog	no ortholog	no ortholog	no ortholog	no ortholog
no-029	MDCK01000277 c166195-166012	JYCQ01000093 393232-393415	CADCWX010000002 c208226-208040	PYLT01000003 c2537425-2537301	CADCSV010000002 c917283-917100	MDGY01000360 12249-12398	absent	absent	absent	absent	absent	CADCXC010000004 189577-189776	CADCWV010000062 c132432-132283	CADCWR010000006 c3572744-3572604	CADCXD010000018 c3227205-3227035	no ortholog	CADCWY010000070 178325-178502	CADCWW010000001 4098800-4098988	CADCXA010000069 c211925-211719	absent
no-033	MDCK01000161 59370-59560	JYCQ01000149 19170-19355	CADCWX010000001 4808182-4808367	PYLT01000031 c375858-375661	CADCSV010000030 c23620-23415	absent	VYXO01000002 c3486055-3485938	CADCSW010000015 20838-20962	AKGB01000696 c43791-43682	MDGZ01000378 c30429-30320	CADCSX010000014 c409871-409741	absent	absent (not covered)	CADCWR010000017 c458689-458527	CADCXD010000002 3347444-3347639	CADCWU010000003 c311645-311472	CADCWY010000068 379237-379418	CADCWW010000023 c318936-318755	CADCXA010000048 20761-20945	absent
no-037	MDCK01000206 c160430-160217	JYCQ01000139 c299088-298892	CADCWX010000002 c2487206-2487015	PYLT01000003 1158739-1158882	CADCSV010000002 2924204-2924365	MDGY01000074 c59402-59245	VYXO01000003 3045658-3045864	CADCSW010000003 c2177664-2177454	AKGB01000082 27062-27283	MDGZ01000339 c329304-329082	CADCSX010000006 c2312528-2312322	CADCXC010000004 c2304868-2304691	CADCWV010000057 c52360-52158	CADCWR010000006 c2579710-2579526	CADCXD010000018 1291833-1292039	CADCWU010000015 c2493760-2493563	CADCWY010000003 c2933486-2933357	CADCWW010000001 2090285-2090444	CADCXA010000055 c1776361-1776173	absent
(same gene) [2]												absent	CADCWV010000057 c51579-51406	CADCWR010000006 c2578947-2578765	absent					absent
(same gene) [3]												absent	absent	absent	CADCXD010000018 1292199-1292400					absent
(same gene) [4]												CADCXC010000004 c2305550-2305389	absent	absent	absent					absent
(same gene) [5]												CADCXC010000004 c2305361-2305191	absent	absent	absent					absent
no-044	MDCK01000028 183817-184031	JYCQ01000010 300780-300960	CADCWX010000001 c2280692-2280489	PYLT01000006 c793534-793350	CADCSV010000003 c363762-363546	MDGY01000076 672-892	VYXO01000002 c4025175-4025013	CADCSW010000006 c2049897-2049713	AKGB01000369 42184-42390	MDGZ01000297 120712-120917	CADCSX010000001 c1447213-1447025	CADCXC010000038 1579694-1579896	CADCWV010000036 c111985-111758	CADCWR010000009 c573931-573726	CADCXD010000001 2511709-2511927	CADCWU010000021 c547216-547031	CADCWY010000001 4076227-4076418	CADCWW010000003 1431483-1431660	CADCXA010000034 400278-400460	absent
no-048	MDCK01000254 c172644-172445	JYCQ01000052 c88924-88720	CADCWX010000021 c518647-518450	PYLT01000022 c104992-104842	CADCSV010000038 c568634-568460	MDGY01000135 5095-5297	VYXO01000002 c5548328-5548124	CADCSW010000043 c178753-178551	AKGB01000639 c27244-27044	MDGZ01000413 c111175-110975	CADCSX010000011 1326131-1326332	no ortholog	CADCWV010000101 940720-940907	CADCWR010000007 1948123-1948321	CADCXD010000009 1717305-1717520	CADCWU010000016 1771637-1771837	CADCWY010000009 1230496-1230699	absent	CADCXA010000056 1006693-1006845	absent	Endocalyx cinctus absent
(same gene) [2]																					BCKC01000002 c246188-246006
no-049	MDCK01000078 607456-607626	JYCQ01000021 299600-299831	CADCWX010000014 1406228-1406455	PYLT01000008 c937402-937170	CADCSV010000001 c2912393-2912152	absent	VYXO01000002 c2337766-2337524	CADCSW010000004 c296910-296688	AKGB01000556 c18535-18241	MDGZ01000002 14896-15162	CADCSX010000007 2161745-2161929	CADCXC010000005 c575584-575378	CADCWV010000100 c698744-698524	CADCWR010000002 3481022-3481259	absent	CADCWU010000003 c1467299-1467025	CADCWY010000004 1896185-1896394	CADCWW010000055 c1895378-1895108	CADCXA010000025 c1798930-1798690	absent
no-050	MDCK01000141 c193713-193554	JYCQ01000056 c212920-212764	CADCWX010000021 2345970-2346125	PYLT01000017 c33903-33778	CADCSV010000038 424918-425070	MDGY01000193 133772-133928	VYXO01000009 c1371005-1370825	CADCSW010000010 c843803-843621	AKGB01000206 c22955-22769	MDGZ01000255 c27435-27253	CADCSX010000009 1588499-1588679	CADCXC010000035 1801092-1801275	absent	absent	CADCXD010000009 c1856133-1855956	CADCWU010000016 c85144-85005	CADCWY010000003 632144-632277	absent	CADCXA010000066 c1632560-1632378	absent
no-053	MDCK01000093 c540132-540000	JYCQ01000048 348951-349078	CADCWX010000003 2352442-2352574	PYLT01000002 1260838-1260996	CADCSV010000036 c3204029-3203850	MDGY01000115 150450-150646	VYXO01000001 3353602-3353780	CADCSW010000038 c406853-406675	AKGB01000023 c55273-55087	MDGZ01000396 19121-19306	CADCSX010000023 c1910439-1910218	CADCXC010000019 42252-42460	CADCWV010000042 22475-22628	CADCWR010000019 31197-31358	CADCXD010000004 c2466316-2466129	CADCWU010000034 c4214966-4214846	CADCWY010000002 3871251-3871381	CADCWW010000002 2781709-2781941	absent	no ortholog
no-054	MDCK01000179 c204423-204289	JYCQ01000040 c546325-546190	CADCWX010000014 2760482-2760615	PYLT01000001 1370616-1370728	CADCSV010000004 1162186-1162307	MDGY01000090 33680-33815	VYXO01000011 c688930-688784	CADCSW010000009 1127640-1127786	AKGB01000534 21790-21927	MDGZ01000191 c28678-28542	CADCSX010000012 926112-926258	CADCXC010000003 2069451-2069581	CADCWV010000011 c520019-519882	CADCWR010000001 c2270695-2270551	CADCXD010000005 c2590436-2590290	CADCWU010000007 846902-847027	CADCWY010000061 c1699166-1699020	CADCWW010000021 173075-173200	absent	absent	Eutypa lata absent
(same gene) [2]	absent	absent	absent	absent	absent	MDGY01000090 34043-34162	VYXO01000011 c688618-688470	CADCSW010000009 1127953-1128105	AKGB01000534 22093-22245	MDGZ01000191 c28377-28225	CADCSX010000012 926425-926554	CADCXC010000003 2069807-2069967	CADCWV010000011 c519659-519507	CADCWR010000001 c2270330-2270185	absent	CADCWU010000007 847253-847383	absent	CADCWW010000021 173426-173573	CADCXA010000037 557563-557694	absent	Eutypa lata absent
(same gene) [3]																				absent	AORF01000693 c19266-19115
no-061	MDCK01000193 c107280-107167	JYCQ01000158 7718-7829	CADCWX010000004 c968987-968876	PYLT01000012 141494-141607	CADCSV010000001 c3550274-3550153	MDGY01000029 13906-14020	VYXO01000004 384151-384276	CADCSW010000041 c2724936-2724805	AKGB01000328 80499-80648	MDGZ01000138 c108993-108852	CADCSX010000002 1816459-1816594	CADCXC010000046 1039867-1040001	CADCWV010000001 1936917-1937049	CADCWR010000002 2407300-2407436	CADCXD010000002 c1692231-1692086	no ortholog	no ortholog	CADCWW010000055 c306681-306550	CADCXA010000018 c143976-143840	no ortholog
no-069	MDCK01000306 c282464-282298	JYCQ01000107 c243442-243256	CADCWX010000002 c4165184-4165000	PYLT01000082 c7385-7213	CADCSV010000002 c824379-824233	MDGY01000074 c190276-190123	VYXO01000003 c4108899-4108713	CADCSW010000003 c1788575-1788369	AKGB01000164 66319-66489	MDGZ01000028 152543-152713	CADCSX010000006 c2950477-2950297	CADCXC010000004 2985640-2985822	absent	absent	CADCXD010000018 c1115073-1114915	CADCWU010000027 c1935456-1935260	CADCWY010000009 c1806449-1806279	CADCWW010000001 c1453717-1453539	absent	absent	Rosellinia necatrix BBSO02000008 291810-291990
(same gene) [2]																				JWIU01000008 c626930-626729
no-071 (same gene as no-302)	MDCK01000092 c156597-156427	JYCQ01000050 197890-198060	CADCWX010000003 3194992-3195162	no ortholog	no ortholog	no ortholog	VYXO01000002 c4452613-4452434	no ortholog	no ortholog	no ortholog	CADCSX010000011 454197-454364	no ortholog	no ortholog	CADCWR010000001 793976-794115	no ortholog	no ortholog	no ortholog	no ortholog	CADCXA010000066 54821-54944	no ortholog
gene duplication																			CADCXA010000029 c1614558-1614420
no-074	MDCK01000249 197400-197573	JYCQ01000061 c527847-527675	CADCWX010000003 1193624-1193793	PYLT01000002 c2443426-2443272	CADCSV010000036 c1831916-1831733	MDGY01000144 c119398-119245	VYXO01000001 2188540-2188702	CADCSW010000038 c1565085-1564915	AKGB01000457 c41227-41055	MDGZ01000268 100198-100370	CADCSX010000023 c3097820-3097639	CADCXC010000037 364249-364411	CADCWV010000025 c502390-502198	CADCWR010000010 c1438639-1438444	CADCXD010000004 1197408-1197601	CADCWU010000034 c1652024-1651842	CADCWY010000006 c2277037-2276854	CADCWW010000002 371203-371434	CADCXA010000027 1321250-1321405	absent
no-077	MDCK01000201 c135249-135079	no ortholog	no ortholog	no ortholog	CADCSV010000046 361123-361289	no ortholog	no ortholog	no ortholog	no ortholog	no ortholog	no ortholog	no ortholog	no ortholog	no ortholog	no ortholog	no ortholog	no ortholog	no ortholog	no ortholog	no ortholog
no-082	MDCK01000070 c116965-116786	JYCQ01000044 175754-175897	CADCWX010000008 107620-107798	PYLT01000042 163067-163228	CADCSV010000004 1945016-1945192	MDGY01000249 c24211-24061	VYXO01000002 4744131-4744312	CADCSW010000012 c524078-523897	AKGB01000252 c86523-86398	MDGZ01000103 c246639-246512	CADCSX010000025 c195665-195508	CADCXC010000003 2406092-2406247	absent	absent	CADCXD010000005 c2980084-2979890	CADCWU010000011 c102958-102806	CADCWY010000002 c1344492-1344285	CADCWW010000004 1013516-1013691	absent	absent
(same gene) [2]						MDGY01000249 c24369-24247
no-090	MDCK01000326 171151-171353	JYCQ01000050 c510907-510746	CADCWX010000003 c3572353-3572211	absent	absent	absent	absent	absent	absent	absent	absent	absent	absent	absent	absent	absent	absent	absent	absent	absent
no-091	MDCK01000156 20291-20445	absent	absent	PYLT01000008 c214930-214771	CADCSV010000055 c22325-22166	no ortholog	VYXO01000002 3073516-3073680	CADCSW010000004 c995704-995543	AKGB01000733 6349-6527	MDGZ01000015 c64610-64432	CADCSX010000007 403761-403951	CADCXC010000005 c2450729-2450570	CADCWV010000001 c1298120-1297938	CADCWR010000002 c1934617-1934431	CADCXD010000002 c2888694-2888521	no ortholog	CADCWY010000068 848559-848737	no ortholog	CADCXA010000025 529112-529292	absent
[CO27-5] name	EC38	E7406B	H.pulicicidum	A.stygium	A.truncatum	CI-4A	D. childiae	D.concentrica	D. eschscholzii	Daldinia sp. EC12	Entonaema	P.hunteri	H.submonticulosum	Hypomontagnella	Jackrogersella	H.fragiforme	H.rickii	H.lienhwacheense	H.rubiginosum	Xylaria sp. JS573
no-100	MDCK01000280 c52376-52178	JYCQ01000068 393053-393236	CADCWX010000016 1742563-1742721	PYLT01000060 c71203-71091	CADCSV010000012 151430-151593	MDGY01000300 48821-48950	VYXO01000004 c1588857-1588683	CADCSW010000041 c3016073-3015894	AKGB01000428 148613-148749	MDGZ01000443 c18865-18731	CADCSX010000002 c3858464-3858312	CADCXC010000046 c133195-133016	CADCWV010000029 98661-98807	CADCWR010000015 c653645-653495	CADCXD010000008 c1718645-1718420	CADCWU010000014 c1535311-1535195	CADCWY010000061 c599526-599317	CADCWW010000012 127913-128084	CADCXA010000031 c900541-900386	absent
(same gene) [2]																				JWIU01000022 c72106-71897
no-112	MDCK01000057 c275140-274966	JYCQ01000109 c142975-142754	CADCWX010000014 c4307768-4307548	PYLT01000001 2622836-2623066	CADCSV010000004 c2370605-2370383	MDGY01000084 c39734-39573	absent	absent	absent	absent	absent	CADCXC010000043 c272207-271988	CADCWV010000097 c23412-23195	CADCWR010000001 c765893-765735	CADCXD010000011 c707523-707344	CADCWU010000007 367216-367398	CADCWY010000061 c1354220-1354004	CADCWW010000007 486143-486326	CADCXA010000017 c140172-140006	absent
no-115	MDCK01000089 c33184-33042	JYCQ01000181 200313-200472	CADCWX010000016 2935637-2935804	PYLT01000048 40156-40287	CADCSV010000046 681899-682039	MDGY01000248 c10598-10439	VYXO01000004 2399089-2399249	CADCSW010000041 1609121-1609251	AKGB01000264 46715-46889	MDGZ01000303 c81656-81481	CADCSX010000002 1127990-1128168	CADCXC010000044 c812936-812767	CADCWV010000067 39837-40012	no ortholog	CADCXD010000008 2116800-2116980	no ortholog	CADCWY010000061 c2513458-2513287	CADCWW010000012 836101-836251	CADCXA010000062 720726-720872	no ortholog
no-124	MDCK01000067 c58147-58025	JYCQ01000219 c113613-113446	CADCWX010000008 515837-516037	no ortholog	CADCSV010000003 1886698-1886920	no ortholog	absent	absent	absent	absent	absent	no ortholog	no ortholog	CADCWR010000004 1887974-1888121	no ortholog	no ortholog	no ortholog	no ortholog	absent	no ortholog	Didymobotryum rigidum BCKI01000007 c935636-935428
no-125	MDCK01000078 c204232-204022	JYCQ01000019 c403942-403720	CADCWX010000014 c989027-988809	PYLT01000005 c111490-111271	CADCSV010000001 c317031-316813	MDGY01000064 c22071-21822	VYXO01000002 1091993-1092213	CADCSW010000004 c2192501-2192283	AKGB01000059 c50392-50176	MDGZ01000006 c302305-302064	CADCSX010000007 1190299-1190531	CADCXC010000005 c1803299-1803084	CADCWV010000001 399018-399221	CADCWR010000002 1008380-1008591	CADCXD010000002 c2234613-2234389	CADCWU010000003 c4057410-4057165	CADCWY010000004 c1015482-1015293	CADCWW010000055 c3099745-3099501	CADCXA010000025 c1382953-1382728	absent
no-132	MDCK01000301 c67989-67834	JYCQ01000068 317158-317315	CADCWX010000016 1662783-1662928	no ortholog	CADCSV010000043 531368-531514	no ortholog	absent	absent	absent	absent	absent	absent	absent	absent	CADCXD010000018 3622150-3622292	no ortholog	CADCWY010000064 c2034723-2034594	absent	no ortholog	absent
no-133	MDCK01000279 236704-236880	JYCQ01000068 c504861-504670	CADCWX010000016 c1855443-1855254	PYLT01000019 471968-472089	CADCSV010000012 c263162-262996	MDGY01000229 c27960-27808	VYXO01000004 1665655-1665811	CADCSW010000041 c2921077-2920896	AKGB01000814 c33549-33331	MDGZ01000458 36674-36896	CADCSX010000002 c4096698-4096513	no ortholog	CADCWV010000029 c215173-214967	CADCWR010000015 486872-487036	CADCXD010000008 1617710-1617857	CADCWU010000014 c151018-150833	CADCWY010000061 c501114-500944	no ortholog	CADCXA010000031 680765-680980	no ortholog	Didymobotryum rigidum absent
(same gene) [2]																					BCKI01000008 804650-804830
no-136	MDCK01000041 473952-474157	JYCQ01000087 c18161-17929	CADCWX010000019 c2152206-2151948	PYLT01000023 c18674-18478	CADCSV010000008 784307-784508	MDGY01000224 c7431-7282	VYXO01000010 c886159-885976	CADCSW010000013 c890202-890020	AKGB01000485 c157458-157298	MDGZ01000057 116227-116389	CADCSX010000026 c79869-79702	CADCXC010000010 c332287-332066	CADCWV010000031 308280-308447	CADCWR010000025.1:1227550-1227736	CADCXD010000011 1141058-1141286	CADCWU010000022 c664887-664700	CADCWY010000064 c1652607-1652385	CADCWW010000017 c34241-34035	CADCXA010000015 804424-804619	absent
no-140	MDCK01000162 c21386-21237	JYCQ01000150 c97570-97448	CADCWX010000001 c4951385-4951263	PYLT01000031 224732-224905	CADCSV010000015 282110-282287	MDGY01000177 76464-76610	VYXO01000002 3349618-3349774	CADCSW010000015 c162038-161871	absent	absent	CADCSX010000014 265819-265996	CADCXC010000005 c3137313-3137152	CADCWV010000034 c157438-157267	CADCWR010000017 309216-309396	CADCXD010000002 c3492598-3492403	no ortholog	CADCWY010000068 224069-224267	CADCWW010000023 179385-179551	CADCXA010000048 c166375-166217	no ortholog	Endocalyx cinctus absent
(same gene) [2]																					BCKC01000002 4957505-4957690
(same gene) [3]																					BCKC01000002 4957747-4957918
no-143	MDCK01000242 146151-146360	JYCQ01000117 248189-248384	CADCWX010000002 3251987-3252184	PYLT01000028 185325-185446	CADCSV010000010 c433171-433013	MDGY01000098 c204910-204746	VYXO01000014 128764-128940	CADCSW010000011 c443607-443436	AKGB01000607 11972-12162	MDGZ01000030 c60621-60434	CADCSX010000001 c3260260-3260074	CADCXC010000014 c554647-554493	CADCWV010000054 133945-134133	CADCWR010000012 c552962-552802	CADCXD010000018 271990-272176	CADCWU010000027 412705-412817	CADCWY010000013 447083-447292	CADCWW010000001 598008-598142	CADCXA010000058 c302735-302553	absent
no-154 (same gene)	MDCK01000153 c9279-9092	JYCQ01000074 c66559-66376	CADCWX010000023 442679-442860	PYLT01000016 608670-608852	CADCSV010000041 c921693-921504	MDGY01000007 177542-177706	VYXO01000003 1603089-1603203	CADCSW010000007 c762780-762664	AKGB01000797 c9070-8955	MDGZ01000279 115505-115620	CADCSX010000009 1252210-1252325	CADCXC010000011 1494951-1495127	CADCWV010000008 c623342-623150	CADCWR010000004 c792822-792633	CADCXD010000007 c526956-526769	absent	absent	CADCWW010000011 c65059-64887	absent	absent
no-155 (same gene)	MDCK01000153 c7531-7333	absent	CADCWX010000023 444501-444660	absent	absent	absent	VYXO01000003 1604894-1605098	CADCSW010000007 c760925-760731	AKGB01000797 c7254-7064	MDGZ01000279 117318-117508	CADCSX010000009 1254072-1254239	absent	absent	absent	CADCXD010000007 c525166-524976	absent	absent	CADCWW010000011 c62897-62737	absent	absent
no-158	MDCK01000303 c147599-147406	JYCQ01000068 173839-174033	CADCWX010000016 c1579205-1579011	no ortholog	no ortholog	absent	no ortholog	CADCSW010000041 c222963-222774	AKGB01000431 c7124-6926	MDGZ01000444 c83218-83020	CADCSX010000002 c3554096-3553980	CADCXC010000046 c281105-281005	CADCWV010000078 22041-22231	CADCWR010000014 c105730-105568	no ortholog	no ortholog	no ortholog	no ortholog	CADCXA010000031 1831707-1831869	no ortholog
no-174	MDCK01000137 c76408-76171	JYCQ01000163 c68166-67866	CADCWX010000006 c1816704-1816448	PYLT01000033 c113485-113210	CADCSV010000018 c81260-80990	MDGY01000136 c86131-85879	VYXO01000017 72947-73221	CADCSW010000018 c261585-261325	AKGB01000674 97564-97818	MDGZ01000483 29555-29809	CADCSX010000003 c3802028-3801739	CADCXC010000040 c90243-89942	CADCWV010000009 c471507-471275	CADCWR010000005 c2738772-2738530	CADCXD010000001 744280-744540	CADCWU010000021 266034-266265	CADCWY010000001 c5200056-5199658	CADCWW010000057 c1182711-1182423	CADCXA010000050 c618240-617937	absent
(same gene) [2]												absent				CADCWU010000021 267119-267298	CADCWY010000001 c5198773-5198530
(same gene) [3]												CADCXC010000040 c90797-90637				absent	absent
no-177	MDCK01000135 195647-195845	JYCQ01000196 245269-245420	CADCWX010000006 1585069-1585262	PYLT01000004 2039622-2039819	CADCSV010000003 2846011-2846239	MDGY01000212 c10008-9884	VYXO01000015 c66535-66320	CADCSW010000002 c55273-55060	AKGB01000152 2618-2839	MDGZ01000489 c3438-3217	CADCSX010000003 3610319-3610528	CADCXC010000038 4685400-4685582	absent	absent	CADCXD010000019 c68539-68335	CADCWU010000021 c2083903-2083660	CADCWY010000001 4987706-4987888	CADCWW010000057 1113056-1113191	CADCXA010000050 475325-475520	JWIU01000025 c56379-56226
no-189	MDCK01000104 48674-48800	JYCQ01000005 308781-308904	CADCWX010000001 c4140866-4140738	PYLT01000021 441453-441561	CADCSV010000003 c2097709-2097600	no ortholog	VYXO01000003 c2898757-2898554	CADCSW010000002 743789-744002	AKGB01000130 c24600-24379	MDGZ01000381 c104248-104023	CADCSX010000003 c2792709-2792599	no ortholog	CADCWV010000014 379770-379988	CADCWR010000009 1284986-1285202	CADCXD010000001 c177622-177496	CADCWU010000021 c2709631-2709375	CADCWY010000001 c4577051-4576833	no ortholog	CADCXA010000050 69538-69680	JWIU01000016 140246-140518	Eutypa lata AORF01001915 c19319-19168
no-192	MDCK01000137 c250627-250488	JYCQ01000163 c267931-267792	CADCWX010000006 c2008447-2008307	PYLT01000033 c289683-289536	CADCSV010000018 c255813-255618	MDGY01000137 c65751-65622	VYXO01000017 c260504-260306	CADCSW010000018 64217-64408	AKGB01000672 11219-11382	MDGZ01000431 89828-89998	CADCSX010000003 c3976185-3975990	CADCXC010000040 c293016-292821	CADCWV010000009 c688692-688502	CADCWR010000005 2983666-2983870	CADCXD010000019 c510300-510082	CADCWU010000021 80898-81084	CADCWY010000001 c5382177-5382016	CADCWW010000059 70698-70892	CADCXA010000050 c830037-829853	absent
no-199	MDCK01000173 214439-214612	JYCQ01000240 c118329-118174	CADCWX010000007 c1406679-1406524	PYLT01000009 239464-239597	CADCSV010000041 c70847-70708	MDGY01000189 39847-40013	absent	absent	absent	absent	absent	absent	CADCWV010000044 6741-6912	CADCWR010000004 2489109-2489317	CADCXD010000006 907661-907870	CADCWU010000027 2486439-2486614	CADCWY010000005 2247485-2247617	absent	CADCXA010000030 556159-556370	absent
(same gene) [2]																					Didymobotryum rigidum BCKI01000004 c691480-691313
[CO27-5] name	EC38	E7406B	H.pulicicidum	A.stygium	A.truncatum	CI-4A	D.childiae	D.concentrica	D. eschscholzii	Daldinia sp. EC12	Entonaema	P.hunteri	H.submonticulosum	Hypomontagnella	Jackrogersella	H.fragiforme	H.rickii	H.lienhwacheense	H.rubiginosum	Xylaria sp. JS573
no-200	MDCK01000085 c111265-111046	JYCQ01000221 141912-142094	CADCWX010000016 3592615-3592799	PYLT01000006 c124989-124826	CADCSV010000051 c348559-348373	MDGY01000170 37097-37235	VYXO01000016 266040-266217	CADCSW010000045 c112532-112294	AKGB01000512 c35769-35535	MDGZ01000341 c67544-67312	CADCSX010000002 c127454-127246	CADCXC010000044 c135445-135175	CADCWV010000022 c428490-428317	CADCWR010000027 c482551-482384	CADCXD010000008 2786371-2786605	CADCWU010000028 386199-386342	CADCWY010000002 c3116273-3116073	CADCWW010000020 342714-342920	CADCXA010000003 c225111-224893	no ortholog
no-202	MDCK01000063 c215410-215223	JYCQ01000110 117179-117371	CADCWX010000014 4737058-4737249	PYLT01000044 c185726-185503	CADCSV010000017 244881-245130	MDGY01000290 c52411-52235	VYXO01000007 466210-466390	CADCSW010000002 3198511-3198711	AKGB01000716 c24441-24256	MDGZ01000111 32332-32517	CADCSX010000003 c214275-214102	CADCXC010000043 c782075-781829	CADCWV010000019 c52363-52198	CADCWR010000001 201694-201859	CADCXD010000011 c167238-167029	CADCWU010000007 158321-158482	CADCWY010000061 c2961673-2961498	CADCWW010000007 137942-138141	CADCXA010000041 c644148-643919	no ortholog
no-208	MDCK01000326 c220535-220319	JYCQ01000050 463331-463546	CADCWX010000003 3518592-3518807	PYLT01000014.1:484790-485012	CADCSV010000036 705484-705699	MDGY01000414 c2571-2379	VYXO01000001 c221181-221029	CADCSW010000038 c2766338-2766186	AKGB01000215 156278-156432	MDGZ01000222 122051-122205	CADCSX010000023 c1256747-1256590	CADCXC010000037 c1539993-1539834	CADCWV010000007 c795630-795428	CADCWR010000011 1514393-1514594	CADCXD010000004 2287174-2287395	CADCWU010000034 2429842-2430047	CADCWY010000002 c4046256-4046055	CADCWW010000002 c1595448-1595238	CADCXA010000027 482642-482787	absent
(same gene) [2]	absent	absent	absent	absent	absent	absent	VYXO01000001 c222141-221971	CADCSW010000038 c2767301-2767132	AKGB01000215 155325-155501	MDGZ01000222 121087-121261	CADCSX010000023 c1257702-1257532	CADCXC010000037 c1540819-1540673	absent	absent	absent	absent	absent	CADCWW010000002 c1596134-1595990	absent	absent
no-215	MDCK01000003 105688-105862	JYCQ01000035 c350572-350406	CADCWX010000005 559074-559239	PYLT01000032 112846-113005	CADCSV010000016 c267962-267813	MDGY01000317 56083-56252	VYXO01000005 c789383-789252	CADCSW010000005 c773301-773166	AKGB01000422 48256-48394	MDGZ01000262 134546-134684	CADCSX010000005 1799767-1799915	CADCXC010000003 c853727-853534	CADCWV010000002 274340-274476	CADCWR010000003 2829052-2829210	CADCXD010000010 c2008527-2008358	CADCWU010000013 716291-716449	CADCWY010000001 6076406-6076591	CADCWW010000005 c824794-824621	CADCXA010000006 303347-303495	JWIU01000090 c1189935-1189716
(same gene) [2]																					Endocalyx cinctus BCKC01000007 c1350188-1350017
no-232	MDCK01000078 c643751-643536	JYCQ01000023 c1878-1705	CADCWX010000014 c1442114-1441945	PYLT01000008 899181-899325	CADCSV010000001 2874867-2875041	MDGY01000055 c59335-59131	absent	absent	absent	absent	absent	absent	absent	absent	CADCXD010000001 4399214-4399424	CADCWU010000003 1416927-1417137	CADCWY010000004 c1936955-1936780	absent	absent	absent
no-234	MDCK01000056 39831-39997	JYCQ01000103 50089-50252	CADCWX010000014 3980121-3980317	PYLT01000001 2928672-2928825	CADCSV010000004 c2088398-2088236	MDGY01000082 48806-48944	VYXO01000007 1025259-1025428	CADCSW010000002 2521051-2521213	AKGB01000277 20986-21142	MDGZ01000307 236155-236307	CADCSX010000003 802697-802839	CADCXC010000012 164419-164552	CADCWV010000030 170099-170269	CADCWR010000001 471220-471387	CADCXD010000011 423039-423224	CADCWU010000007 2122174-2122353	CADCWY010000002 c2039961-2039821	CADCWW010000007 741429-741629	CADCXA010000008 598251-598398	no ortholog
no-235	MDCK01000033 c530108-529906	JYCQ01000012 126244-126450	CADCWX010000001 c1558996-1558794	no ortholog	no ortholog	no ortholog	absent	absent	absent	absent	absent	absent	absent	absent	no ortholog	no ortholog	no ortholog	no ortholog	no ortholog	no ortholog
no-236	MDCK01000033 c489919-489791	JYCQ01000012 135728-135860	CADCWX010000001 c1534852-1534709	no ortholog	no ortholog	no ortholog	no ortholog	no ortholog	no ortholog	no ortholog	no ortholog	no ortholog	CADCWV010000009 c319130-319004	CADCWR010000005 c2566371-2566249	no ortholog	no ortholog	no ortholog	no ortholog	no ortholog	no ortholog
no-238	MDCK01000109 c79958-79743	JYCQ01000015 244454-244698	CADCWX010000006 c701683-701435	absent	absent	MDGY01000087 140801-140942	VYXO01000015 c619500-619377	CADCSW010000002 c545891-545764	AKGB01000136 15266-15430	MDGZ01000295 c261586-261415	CADCSX010000003 3031284-3031406	CADCXC010000038 4202382-4202593	CADCWV010000014 204595-204808	CADCWR010000009 1123268-1123472	CADCXD010000001 c341032-340852	no ortholog	no ortholog	no ortholog	CADCXA010000016 1492033-1492227	no ortholog
no-239	MDCK01000109 c56558-56367	JYCQ01000015 261429-261617	CADCWX010000006 c684734-684544	PYLT01000025 c209198-209076	CADCSV010000003 c2237630-2237440	MDGY01000087 156151-156298	VYXO01000015 c604044-603843	CADCSW010000002 c529162-528963	AKGB01000138 11989-12200	MDGZ01000295 c246208-246002	CADCSX010000003 3046537-3046717	CADCXC010000038 4218366-4218572	CADCWV010000014 223050-223249	CADCWR010000009 1140614-1140793	CADCXD010000001 c325141-324910	CADCWU010000021 c3890205-3890005	CADCWY010000001 4381954-4382136	CADCWW010000057 c119997-119780	CADCXA010000016 1508699-1508894	absent
no-241	MDCK01000332 115695-115904	JYCQ01000212 c79455-79254	CADCWX010000003 c4348734-4348534	PYLT01000050 165314-165503	CADCSV010000024 c112397-112198	MDGY01000116 89578-89730	VYXO01000001 3566606-3566797	CADCSW010000038 c172409-172171	AKGB01000466 c34051-33821	MDGZ01000373 49926-50161	CADCSX010000023 c4057833-4057583	CADCXC010000037 c3303700-3303480	CADCWV010000042 181430-181621	CADCWR010000019 181920-182114	CADCXD010000004 c4152211-4151945	CADCWU010000034 2903439-2903616	CADCWY010000002 3376500-3376696	CADCWW010000026 173970-174148	CADCXA010000039 c247725-247555	absent
no-242	MDCK01000206 15367-15594	JYCQ01000139 157064-157292	CADCWX010000002 2347175-2347402	PYLT01000003 c1318217-1318013	CADCSV010000002 c1202351-1202150	MDGY01000072 155833-156008	VYXO01000003 c3189570-3189348	CADCSW010000003 2048077-2048308	AKGB01000086 c27456-27241	MDGZ01000339 198989-199195	CADCSX010000006 2178140-2178327	CADCXC010000004 2168604-2168853	CADCWV010000056 195961-196123	CADCWR010000006 2452942-2453083	CADCXD010000018 c1996598-1996369	no ortholog	no ortholog	CADCWW010000001 c2218376-2218145	CADCXA010000055 1592456-1592639	no ortholog
no-243	MDCK01000206 137790-137990	JYCQ01000139 276003-276175	CADCWX010000002 2464257-2464429	PYLT01000003 c1184983-1184808	CADCSV010000002 c2947511-2947329	MDGY01000074 36594-36759	VYXO01000003 c3088210-3088074	CADCSW010000003 2147943-2148081	AKGB01000084 c13220-13032	MDGZ01000339 298906-299090	CADCSX010000006 2282505-2282690	CADCXC010000004 2278241-2278441	CADCWV010000057 26660-26857	CADCWR010000006 2553385-2553578	CADCXD010000018 1240315-1240500	CADCWU010000015 2469036-2469250	CADCWY010000003 2907741-2907961	CADCWW010000001 c2119244-2119023	CADCXA010000055 1744917-1745080	absent
(same gene) [2]							VYXO01000003 c3087789-3087616	CADCSW010000003 2148366-2148541	AKGB01000084 c12747-12574	MDGZ01000339 299375-299549	CADCSX010000006 2282975-2283149	CADCXC010000004 2278726-2278904	CADCWV010000057 27302-27501	CADCWR010000006 2554020-2554181
no-255	MDCK01000015 c307770-307556	JYCQ01000032 2880-3040	CADCWX010000005 c2362697-2362527	PYLT01000007 c375603-375415	CADCSV010000005 c86039-85845	MDGY01000059 c166367-166195	VYXO01000005 1681045-1681261	CADCSW010000005 1606506-1606722	AKGB01000668 11686-11887	MDGZ01000352 21813-22015	CADCSX010000005 c1942038-1941832	CADCXC010000009 c1374306-1374094	CADCWV010000002 c476934-476712	CADCWR010000003 c3049917-3049724	CADCXD010000010 c1024400-1024185	CADCWU010000013 c3018015-3017768	CADCWY010000001 c7201950-7201766	CADCWW010000005 1026284-1026479	CADCXA010000006 c539240-539043	JWIU01000012 c335204-334997
no-274	MDCK01000324 65768-65906	JYCQ01000061 c30661-30527	CADCWX010000003 1693268-1693402	PYLT01000002 c1920642-1920502	CADCSV010000036 c1328949-1328812	MDGY01000128 c52996-52869	VYXO01000001 726140-726274	CADCSW010000038 c3083472-3083340	AKGB01000011 10054-10181	MDGZ01000397 c173156-173020	CADCSX010000023 1602317-1602451	CADCXC010000037 916574-916716	CADCWV010000007 11708-11848	CADCWR010000010 1108106-1108241	CADCXD010000004 c1975693-1975553	CADCWU010000034 1254110-1254236 [D5,6]	CADCWY010000006 c1748338-1748200 [D5,6]	CADCWW010000002 938854-939001 [D5,6]	CADCXA010000027 1841896-1842021	JWIU01000095 804569-804696	Endocalyx cinctus BCKC01000004 c3431113-3430985
no-276 (helQ)	MDCK01000100 95872-96075	JYCQ01000006 c312642-312462	CADCWX010000001 3406753-3406984	PYLT01000004 687084-687246	CADCSV010000003 1433157-1433364	MDGY01000026 c131337-131166	VYXO01000007 1795962-1796184	CADCSW010000002 c1765810-1765599	AKGB01000308 c8478-8287	MDGZ01000124 7964-8159	CADCSX010000003 c1896458-1896275	no ortholog	CADCWV010000027 97299-97513	CADCWR010000005 1269224-1269432	CADCXD010000001 1570530-1570739	CADCWU010000021 1074062-1074283	CADCWY010000001 c2946864-2946661	CADCWW010000003 c297671-297455	CADCXA010000016 607812-608002	absent
(same gene) [2]																				JWIU01000019 c147908-147729	Didymobotryum rigidum BCKI01000001 2194165-2194333
no-279	MDCK01000140 542-786	JYCQ01000251 34515-34717	CADCWX010000021 c1398312-1398100	absent	absent	absent	absent	absent	absent	absent	absent	absent	absent	absent	absent	absent	absent	absent	absent	absent
[CO27-5] name	EC38	E7406B	H.pulicicidum	A.stygium	A.truncatum	CI-4A	D.childiae	D.concentrica	D. eschscholzii	Daldinia sp. EC12	Entonaema	P.hunteri	H.submonticulosum	Hypomontagnella	Jackrogersella	H.fragiforme	H.rickii	H.lienhwacheense	H.rubiginosum	Xylaria sp. JS573
no-300	MDCK01000101 c299553-299375	JYCQ01000005 644281-644458	CADCWX010000001 c3773009-3772833	PYLT01000004 c1022132-1021964	CADCSV010000003 c1758964-1758772	MDGY01000023 358974-359145	VYXO01000003 c2538058-2537805	CADCSW010000002 1117858-1118114	AKGB01000129 21648-21858	MDGZ01000381 64786-64996	CADCSX010000003 2756649-2756825	CADCXC010000038 c3524394-3524168	CADCWV010000021 679123-679393	CADCWR010000005 2063217-2063437	CADCXD010000001 c1921657-1921403	CADCWU010000021 c1415785-1415540	CADCWY010000001 2602130-2602365	CADCWW010000057 c651471-651169	CADCXA010000016 c951159-950956	absent
no-301	MDCK01000217 c55210-55082	JYCQ01000251 20481-20615	CADCWX010000021 c1412923-1412793	PYLT01000017 328586-328719	CADCSV010000038 1250227-1250355	MDGY01000053 c172152-172012	VYXO01000003 648189-648303	CADCSW010000007 c1690296-1690182	AKGB01000593 59742-59860	MDGZ01000407 c13219-13104	CADCSX010000008 c1130679-1130563	no ortholog	CADCWV010000013 c192624-192490	CADCWR010000004 1880474-1880608	CADCXD010000005 2947990-2948101	no ortholog	no ortholog	CADCWW010000008 c931264-931150	CADCXA010000033 c80345-80211	no ortholog
gene duplication						MDGY01000218 c44866-44749													CADCXA010000053 879669-879789
no-302 (same gene as no-071)	MDCK01000092 c157383-157151	JYCQ01000050 197125-197345	CADCWX010000003 3194238-3194447	no ortholog	no ortholog	no ortholog	VYXO01000002.1:c4453337-4453176	no ortholog	no ortholog	no ortholog	CADCSX010000011 453485-453628	no ortholog	no ortholog	CADCWR010000001 793275-793494	no ortholog	no ortholog	no ortholog	no ortholog	CADCXA010000066 53996-54240	no ortholog
gene duplication																			CADCXA010000029 c1615320-1615087
no-303	MDCK01000001 47350-47643	JYCQ01000035 c567405-567181	CADCWX010000005 262113-262338	PYLT01000007 1222925-1223199	CADCSV010000043 552066-552270	MDGY01000304 41073-41226	VYXO01000005 c593546-593306	CADCSW010000005 c561796-561475	AKGB01000839 c15285-14959	MDGZ01000213 28151-28472	CADCSX010000005 2901488-2901777	CADCXC010000003 c992676-992376	CADCWV010000002 c787475-787227	CADCWR010000003 c1477815-1477605	CADCXD010000010 2392124-2392412	no ortholog	CADCWY010000001 7775964-7776246	no ortholog	CADCXA010000032 c615709-615426	no ortholog	Didymobotryum rigidum BCKI01000001 1069790-1070046
no-304	MDCK01000142 c113061-112845	JYCQ01000056 c122917-122717	CADCWX010000021 2436569-2436770	no ortholog	no ortholog	MDGY01000245 c39974-39787	VYXO01000009 1167807-1168000	CADCSW010000010 628543-628731	AKGB01000200 66527-66742	MDGZ01000253 338617-338832	CADCSX010000009 1514320-1514509	CADCXC010000035 2070150-2070343	CADCWV010000101 c151951-151776	CADCWR010000007 1170937-1171136	CADCXD010000009 c859558-859337	CADCWU010000016 c1000508-1000206	CADCWY010000003 c394065-393921	CADCWW010000006 765990-766184	CADCXA010000066 c1515509-1515374	no ortholog
no-305	MDCK01000085 44750-44971	JYCQ01000221 c205276-205084	CADCWX010000016 c3656270-3656077	absent	absent	MDGY01000171 c31879-31760	absent	absent	absent	absent	absent	CADCXC010000044 37803-38051	CADCWV010000022 c520576-520387	CADCWR010000027 c556702-556507	CADCXD010000008 c2851151-2850901	CADCWU010000028 c353297-353069	CADCWY010000002 3009350-3009546	CADCWW010000020 c404051-403829	CADCXA010000003 129853-130052	absent
no-306	MDCK01000235 c140649-140437	JYCQ01000232 c143354-143121	CADCWX010000003 c496356-496145	PYLT01000014 54813-55044	CADCSV010000036 287783-288019	MDGY01000132 c314079-313857	VYXO01000001 50673-50905	CADCSW010000038 c3700043-3699839	AKGB01000688 c201210-200982	MDGZ01000312 29007-29235	CADCSX010000023 c133513-133293	CADCXC010000001 c769068-768774	CADCWV010000104 c525150-524948	CADCWR010000011 c586790-586586	CADCXD010000004 255111-255341	CADCWU010000034 457160-457404	CADCWY010000006 c2896532-2896308	CADCWW010000025 c289493-289291	CADCXA010000007 c545110-544915	JWIU01000037 c165449-165256
no-307	MDCK01000137 c93055-92843	JYCQ01000163 c88321-88131	CADCWX010000006 c1837410-1837263	PYLT01000033 c129073-128953	CADCSV010000018 c96921-96806	MDGY01000136 c109558-109307	VYXO01000017 c117912-117703	CADCSW010000018 216994-217226	AKGB01000674 79600-79863	MDGZ01000483 11394-11638	CADCSX010000003 c3820976-3820746	CADCXC010000040 c109750-109500	CADCWV010000009 505626-505837	CADCWR010000005 c2768064-2767852	absent	CADCWU010000021 c189871-189590	CADCWY010000001 c5216479-5216221	no ortholog	CADCXA010000050 c647990-647750	absent
no-308	MDCK01000156 c380141-379932	JYCQ01000003 34712-34909	CADCWX010000001 c4537223-4537030	PYLT01000005 c1660654-1660437	CADCSV010000055 c340895-340703	MDGY01000041 c9133-8941	VYXO01000018 132914-133090	CADCSW010000004 137932-138103	AKGB01000725 c1037-857	MDGZ01000019 c150439-150251	CADCSX010000007 101281-101455	CADCXC010000005 c2834293-2834050	CADCWV010000037 116242-116442	CADCWR010000002 111602-111792	CADCXD010000002 c3206146-3205968	CADCWU010000003 4350174-4350381	no ortholog	no ortholog	CADCXA010000025 96535-96750	JWIU01000094 c1129060-1128877
no-309	MDCK01000261 20560-20773	JYCQ01000144 c38794-38586	CADCWX010000007 c45028-44823	PYLT01000058 105591-105822	CADCSV010000006 1275425-1275642	MDGY01000270 c36965-36776	VYXO01000002 157628-157842	CADCSW010000014 c193165-192951	AKGB01000773 21283-21446	MDGZ01000438 11392-11555	CADCSX010000009 2147858-2148067	CADCXC010000012 1160978-1161202	CADCWV010000043 245138-245283	CADCWR010000004 c3287942-3287793	CADCXD010000007 1927254-1927484	absent	CADCWY010000005 c3199948-3199773	CADCWW010000022 c25216-25002	CADCXA010000012 74244-74405	absent
(same gene) [2]													CADCWV010000043 246146-246332	CADCWR010000004 c3286843-3286658
no-310	MDCK01000180 34174-34434	JYCQ01000041 68462-68755	CADCWX010000014 c2671120-2670832	PYLT01000001 c1282907-1282639	CADCSV010000004 c1084903-1084630	MDGY01000316 14525-14819	VYXO01000011 811404-811687	CADCSW010000009 c1003217-1002931	AKGB01000375 7578-7836	MDGZ01000394 c159178-158918	CADCSX010000011 c753428-753164	CADCXC010000003 c1989770-1989498	CADCWV010000011 603137-603422	CADCWR010000001 2355156-2355421	CADCXD010000005 2665512-2665795	CADCWU010000007 770874-771090	CADCWY010000061 c1582481-1582235	CADCWW010000021 c87799-87579	CADCXA010000037 c454338-454069	absent
no-311	MDCK01000318 229645-229873	JYCQ01000188 c152057-151854	CADCWX010000003 199900-200105	absent	no ortholog	absent	absent	absent	absent	absent	absent	absent	absent	absent	absent	absent	absent	absent	absent	absent
no-312	MDCK01000312 40382-40643	JYCQ01000114 571406-571655	CADCWX010000007 1131617-1131875	PYLT01000015 c554193-553991	CADCSV010000041 c282066-281873	MDGY01000366 21030-21251	no ortholog	no ortholog	no ortholog	no ortholog	no ortholog	no ortholog	CADCWV010000044 c212821-212599	CADCWR010000004 2252444-2252668	CADCXD010000006 c70298-70050	CADCWU010000027 c3716863-3716575	CADCWY010000005 2090152-2090427	CADCWW010000008 c618051-617864	CADCXA010000030 306944-307093	JWIU01000100 1344233-1344464
no-313	MDCK01000242 204914-205240	JYCQ01000117 305167-305467	CADCWX010000002 3337084-3337394	PYLT01000028 245212-245428	CADCSV010000010 c373604-373410	MDGY01000098 c140596-140393	VYXO01000014 188656-188959	CADCSW010000011 c384925-384566	AKGB01000660 c67639-67288	MDGZ01000030 c650-468	CADCSX010000001 c3196241-3195959	CADCXC010000014 c490380-490248	CADCWV010000054 194189-194460	CADCWR010000012 c493311-493061	CADCXD010000018 363611-363835	CADCWU010000027 475134-475431	CADCWY010000013 509046-509353	CADCWW010000001 659171-659558	CADCXA010000058 c243385-243091	JWIU01000004 218083-218418	Didymobotryum rigidum BCKI01000003 c2472198-2471812
(same gene) [2]																					Didymobotryum rigidum BCKI01000003 c2471622-2471438
no-314	no ortholog	no ortholog	no ortholog	PYLT01000004 c1150334-1150207	no ortholog	no ortholog	no ortholog	absent	absent	absent	absent	no ortholog	no ortholog	no ortholog	no ortholog	no ortholog	no ortholog	no ortholog	no ortholog	no ortholog	Didymobotryum rigidum BCKI01000007 937333-937480
no-315	MDCK01000221 2114-2324	JYCQ01000058 c3315-3151	CADCWX010000021 1680715-1680881	PYLT01000063 25024-25253	CADCSV010000038 2081-2375	MDGY01000049 4079-4265	VYXO01000009 1053094-1053289	CADCSW010000010 574582-574775	AKGB01000191 c94026-93807	MDGZ01000252 c111975-111756	CADCSX010000008 c309442-309224	CADCXC010000041 c255787-255637	CADCWV010000031 336313-336521	CADCWR010000025 1261335-1261532	CADCXD010000009 1154759-1154996	CADCWU010000016 c2407774-2407564	no ortholog	CADCWW010000006 c1298757-1298530	CADCXA010000021 419026-419271	JWIU01000054 c31175-30891
(same gene) [2]													CADCWV010000031 336608-336789	CADCWR010000025 1261619-1261797
(same gene) [3]													absent	CADCWR010000025 1260786-1260961
no-316	MDCK01000199 10325-10596	JYCQ01000074 306850-307080	CADCWX010000023 c193638-193406	PYLT01000016 c358308-358170	CADCSV010000041 1170856-1171072	MDGY01000006 c74549-74370	VYXO01000003 c1350538-1350322	CADCSW010000007 1010975-1011187	AKGB01000763 34905-35088	MDGZ01000321 c114024-113855	CADCSX010000009 c996572-996401	CADCXC010000011 c1161683-1161481	CADCWV010000008 878539-878745	CADCWR010000004 1060091-1060285	CADCXD010000007 791536-791786	CADCWU010000027 c2947007-2946779	CADCWY010000005 474081-474323	CADCWW010000011 338936-339203	CADCXA010000030 c918601-918350	absent
no-317	MDCK01000362 44762-44981	JYCQ01000121 30358-30570	CADCWX010000016 58406-58603	PYLT01000080 32281-32480	CADCSV010000046 c447358-447119	MDGY01000152 c58885-58725	VYXO01000002 1570846-1571004	CADCSW010000004 2586861-2586996	AKGB01000746 c53828-53677	MDGZ01000427 c70180-70029	CADCSX010000007 c2677291-2677146	CADCXC010000005 38546-38748	absent	CADCWR010000013 1064966-1065193	CADCXD010000008 31822-31997	CADCWU010000014 917638-917965	no ortholog	CADCWW010000013 50635-50878	CADCXA010000031 c113357-113187	JWIU01000036 60020-60190
no-318	MDCK01000073 32843-33087	JYCQ01000043 c36555-36285	CADCWX010000014 2028743-2029014	PYLT01000001 1651899-1652120	CADCSV010000004 c1772224-1771963	MDGY01000042 76839-77050	VYXO01000002 c4564375-4564112	CADCSW010000012 704060-704287	AKGB01000850 16353-16615	MDGZ01000104 55105-55296	CADCSX010000025 370467-370714	CADCXC010000003 1422342-1422606	CADCWV010000033 c43124-42856	CADCWR010000001 3131863-3132117	CADCXD010000005 2791649-2791919	CADCWU010000011 900772-901018	CADCWY010000002 c957855-957593	CADCWW010000004 c845129-844874	CADCXA010000029 c363440-363177	absent
no-319	MDCK01000011 c102920-102701	JYCQ01000034 506562-506763	CADCWX010000005 c1603118-1602918	PYLT01000007 503667-503827	CADCSV010000005 209699-209915	MDGY01000008 216775-216972	VYXO01000005 c1560594-1560426	CADCSW010000005 c1482948-1482780	AKGB01000392 c46099-45935	MDGZ01000203 110465-110629	CADCSX010000005 2063155-2063327	CADCXC010000009 1499811-1499991	CADCWV010000005 c713220-713010	CADCWR010000003 1696483-1696693	CADCXD010000010 1147785-1147992	CADCWU010000013 c3141825-3141619	CADCWY010000001 7329147-7329344	CADCWW010000015 c180557-180357	CADCXA010000006 696233-696412	absent
no-320	MDCK01000049 c100273-100061	JYCQ01000210 69267-69467	CADCWX010000019 1869336-1869536	PYLT01000027 161803-162016	CADCSV010000057 35452-35668	MDGY01000156 c98301-98088	VYXO01000010 693796-694003	CADCSW010000013 652316-652529	AKGB01000484 31933-32141	MDGZ01000160 98321-98529	CADCSX010000025 c105618-105401	CADCXC010000010 165107-165318	CADCWV010000035 c186462-186249	CADCWR010000008 c1927891-1927676	CADCXD010000011 c1342010-1341812	CADCWU010000022 452456-452661	CADCWY010000064 1400706-1400911	CADCWW010000014 779556-779744	CADCXA010000059 c155699-155487	JWIU01000008 c759317-759105
no-321	MDCK01000346 69413-69623	JYCQ01000106 c40067-39856	CADCWX010000002 c3837667-3837460	PYLT01000020 c250843-250594	CADCSV010000027 57250-57420	MDGY01000154 215652-215864	VYXO01000003 5931012-5931181	CADCSW010000003 3243546-3243764	AKGB01000157 c5907-5689	MDGZ01000477 c26812-26594	CADCSX010000006 3275994-3276190	CADCXC010000004 3276793-3277072	CADCWV010000059 124397-124575	CADCWR010000006 c98547-98364	CADCXD010000018 c828586-828393	CADCWU010000027 c1641242-1641004	CADCWY010000009 1411356-1411626	CADCWW010000001 c1039954-1039673	CADCXA010000019 124153-124354	absent
(same gene) [2]	absent	absent	absent	PYLT01000020 c249320-249124	CADCSV010000027 58747-58960	MDGY01000154 217136-217354	VYXO01000003 5932498-5932651	CADCSW010000003 3245070-3245223	AKGB01000157 c4365-4219	MDGZ01000477 c25291-25126	CADCSX010000006 3277498-3277695	CADCXC010000004 3278445-3278640	CADCWV010000059 125861-126042	CADCWR010000006 c97103-96931	CADCXD010000018 c827070-826865	CADCWU010000027 c1639697-1639516	CADCWY010000009 1412949-1413159	CADCWW010000001 c1038351-1038176	CADCXA010000019 125673-125861	absent

## Sheet: Note
no-124	present in Didymob
no-158	absent from D.childiae
no-189	present in E.lata
no-200	no ortholog in Endocalyx
no-235	absent from E.lata
no-236	absent from Biscogniauxia
no-238	absent from Biscogniauxia, X.hypoxylon, X.multiplex, Endocalyx
no-241	absent from Biscogniauxia
no-274	absent from P.curvata, E.lata, D.rigidum
no-303	no ortholog in X.flabelliformis, X.polymorpha, X.multiplex, Phialemoniopsis, P.vexata; absent from Arthrinium.sp_KUC21332, A.phaeospermum, N.clavispora, P.theae, Pestalotiopsis.sp_JCM, P.fici
no-304	absent from E.lata, Phialemoniopsis
no-305	absent from Biscogniauxia, E.lata
no-306	no ortholog in X.flabelliformis, X.longipes, X.polymorpha, R.necatrix; absent from Endocalyx and Didymob
no-307	no ortholog in Arthrinium malaysianum
no-308	absent from Endocalyx, Didymob, E.lata, Monosporascus.sp, M.cannonballus, M.ibericus
no-309	no ortholog in Biscogniauxia strain Bm01, X.flabelliformis, X.multiplex, Xylaria sp. MSU, Endocalyx
no-311	no ortholog in Phialemoniopsis
no-313	present in Didymob; absent from Endocalyx
no-314	no ortholog in D.childiae; no ortholog in X.hypoxylon and X.longipes; present in Diymob
no-315	no ortholog in Didymobotryum rigidum JCM 8837; ortholog present in Arthrinium species, Pestalotiopsis species Pestalotiopsis species
no-318	no ortholog in Phialemoniopsis curvata
no-319	no ortholog in Rosellinia necatrix; Phialemoniopsis curvata
